# Supplementary material for: Identification of lncRNAs associated with the progression of acute lymphoblastic leukemia using a competing endogenous RNAs network
Source: Oncol Res. 2023 Feb 9;30(6):259–68. doi: 10.32604/or.2022.027904 (PMC10208050; doi:10.32604/or.2022.027904)
Supplement: SUPPLEMENTAL DATA 1 [file OncolRes-30-27904-s001.xlsx]

## Sheet: DemRNAs_GSE67684
The list of differentially expressed mRNAs identified in GSE67684
PROBEID	SYMBOL	ACCNUM	GENENAME	ENTREZID	ENSEMBL	logFC	FC	p.value	adj.pvalue
1007_s_at	DDR1///MIR4640	AAA02866///AAA18019///AAB05208///AAC50917///AAH08716///AAH13400///AAH70070///AAK48842///AAK48843///AB210021///ACF47649///ACF47650///AF353182///AF353183///AK130776///AK291621///AK294793///AK295643///AQY76774///AQY76775///AQY76776///AQY76777///AQY76778///AQY76779///AQY76780///AQY76781///BAB63318///BAC54935///BAC85426///BAE06103///BAE78621///BAF31270///BAF84310///BAH11886///BAH12138///BC008716///BC0…	discoidin domain receptor tyrosine kinase 1///microRNA 4640	780///100616237	ENSG00000204580///ENSG00000223680///ENSG00000229767///ENSG00000137332///ENSG00000215522///ENSG00000234078///ENSG00000230456///ENSG00000284370	-1.20228	0.434586	7.76482e-30	2.76287e-28
1053_at	RFC2	AAB09786///AAC04860///AAH02813///AAL82503///AAP22334///AAP22335///AAP35707///AB451243///AB451368///AL560344///AW450467///BAG70057///BAG70182///BC002813///BM563468///BM810551///BQ070526///BQ674131///BT007058///EAW69605///EAW69606///EAW69607///EAW69608///HY046046///HY056452///M87338///NM_001278791///NM_001278792///NM_001278793///NM_002914///NM_181471///NP_001265720///NP_001265721///NP_001265722///N…	replication factor C subunit 2	5982	ENSG00000049541	-0.663416	0.631382	5.69619e-14	3.1097e-13
121_at	PAX8	AAA03539///AAB34216///AAB34217///AAB34218///AAH01060///AAX88880///AGN95866///AK023855///AK096795///AK124991///AK225538///AK292191///AK307173///AK309154///ALQ33862///ALQ33863///ALQ33864///AU141429///BAF84880///BC001060///BG398792///BM726535///CAA67903///CR936798///EAW73629///EAW73630///EAW73631///EAW73632///EAW73633///EAW73634///EAW73635///EAW73636///EAW73637///EAW73638///EAW73639///KC733810///KJ5…	paired box 8	7849	ENSG00000125618	0.0461589	1.03251	0.204279	0.24695
1294_at	UBA7///MIR5193	AAA75388///AAG49557///AAH06378///AAP35672///BC006378///BM152341///BT007026///CA425139///EAW65023///EAW65024///L13852///NM_003335///NP_003326///P41226///XM_005265430///XM_006713321///XM_011534070///XM_011534071///XM_011534072///XM_024453740///XP_005265487///XP_006713384///XP_011532372///XP_011532373///XP_011532374///XP_024309508///XR_001740248///LM611541///NR_049825	ubiquitin like modifier activating enzyme 7///microRNA 5193	7318///100847079	ENSG00000182179///ENSG00000283726	-0.456275	0.728866	1.20807e-08	3.76685e-08
1405_i_at	CCL5	AA443491///AA486131///AAA36725///AAC03541///AAC63331///AAD14942///AAF73070///AAH08600///AAY22177///ABB69929///ACW84342///AF043341///AF266753///AK312212///AW769950///BAA76937///BAA76938///BAA76939///BAG35145///BC008600///BG272739///CAY55955///CB111656///CD695497///CR980938///DQ230537///EAW80120///GD136908///HY265548///M21121///NM_001278736///NM_002985///NP_001265665///NP_002976///P13501	C-C motif chemokine ligand 5	6352	ENSG00000271503///ENSG00000274233	2.89957	7.46206	3.30087e-33	1.92348e-31
1487_at	ESRRA	AAB17015///AAH07915///AAH11528///AAH33701///AAH63795///AAH73956///AAH92470///AAH93720///AAH93722///AB362579///ABF47104///ADZ17378///BAF81543///BC007915///BC011528///BC033701///BC063795///BC073956///BC092470///BC093720///BC093722///CAA35778///DB478332///EAW74245///EAW74246///EAW74250///HQ692867///L38487///NM_001282450///NM_001282451///NM_004451///NP_001269379///NP_001269380///NP_004442///P11474///…	estrogen related receptor alpha	2101	ENSG00000173153	0.305844	1.23614	7.8059e-12	3.39947e-11
1552256_a_at	SCARB1	AAF91347///AAH80647///AAH93732///AAI12038///AAI43320///AAQ08185///AB209436///AF254409///AF515445///AK124112///AK302779///AK304730///ALQ33422///ALQ33423///BAD92673///BAG54008///BAG63983///BAG65493///BC022087///BC034322///BC080647///BC093732///BC112037///BC143319///BG770204///CA428516///CAA80277///EAW98458///EAW98459///EAW98460///EAW98461///EAW98462///KU177964///KU177965///NM_001082959///NM_005505/…	scavenger receptor class B member 1	949	ENSG00000073060	-1.20123	0.434903	1.3814e-21	1.82706e-20
1552257_a_at	TTLL12	AAH01070///AK123789///AK304464///AL590888///BAA09774///BAG65280///BC001070///BE785973///BX411143///CAC37415///CAJ86446///CT841516///D63487///EAW73291///EAW73292///NM_015140///NP_055955///Q14166	tubulin tyrosine ligase like 12	23170	ENSG00000100304	0.185833	1.13747	0.0595711	0.0802992
1552263_at	MAPK1	AAH17832///AAH99905///ABD60303///ABF47102///ABY87541///AGC09596///AI004470///AK055080///AK057143///AK090869///AK295188///AK307615///BAG58192///BC017832///BC099905///BQ774391///CAA77752///CAA77753///CBK51146///DQ399292///EAW59479///EAW59480///EAW59481///EAW59482///EF565108///NM_002745///NM_138957///NP_002736///NP_620407///P28482///Z11694///Z11695	mitogen-activated protein kinase 1	5594	ENSG00000100030	0.529431	1.44336	9.38682e-07	2.39556e-06
1552274_at	PXK	AAH08943///AAH14479///AAI08671///AAK94455///AAP42076///AAR98521///AAX73352///AAX73353///AAX73354///AAZ38821///AAZ38822///AB209688///AF399753///AHG94944///AHG94945///AHG94946///AK000342///AK124775///AK131385///AK295542///AK296034///AK296215///AL137938///AY274811///AY437879///AY847220///AY847221///AY847222///BAA91097///BAD18536///BAD92925///BAG58451///BAG58800///BAG58940///BC008943///BC014479///BC1…	PX domain containing serine/threonine kinase like	54899	ENSG00000168297	-0.446335	0.733905	6.74317e-07	1.74836e-06
1552277_a_at	MSANTD3	AAH08993///AAT06738///AK092292///AK314924///AY598327///BAG37432///BC008993///BI596498///BI600290///BM914752///BU620865///CN366267///DA424604///DR159535///EAW58932///EAW58933///NM_001198805///NM_001198806///NM_001198807///NM_080655///NP_001185734///NP_001185735///NP_001185736///NP_542386///Q96H12	Myb/SANT DNA binding domain containing 3	91283	ENSG00000066697	0.0122037	1.00849	0.724809	0.762999
1552295_a_at	SLC39A13	AAH08853///AAH19016///AK098651///AL133581///AW339212///BAC05365///BC008853///BC019016///BI819625///BI918365///BM925211///BX342307///BX647491///CAH56389///CF132216///DR001557///EAW67917///EAW67918///EAW67919///EAW67920///EAW67921///EAW67922///EAW67923///NM_001128225///NM_001330245///NM_152264///NP_001121697///NP_001317174///NP_689477///NR_134854///Q96H72///XM_006718381///XM_006718383///XM_00671838…	solute carrier family 39 member 13	91252	ENSG00000165915	-0.0617719	0.958087	0.358079	0.410623
1552302_at	TMEM106A	AAH12139///AAI46975///AAI46977///AAI47024///AAI57893///AK056132///AK290387///AK299974///AK301571///BAB71101///BAF83076///BAH13184///BAH13515///BC012139///BC146974///BC146976///BC147023///BC157892///BQ013276///CAC33297///DC419931///EAW60954///EAW60955///NM_001291586///NM_001291587///NM_001291588///NM_145041///NP_001278515///NP_001278516///NP_001278517///NP_659478///Q96A25///XM_006721658///XM_00672…	transmembrane protein 106A	113277	ENSG00000184988	-1.18681	0.439273	5.4321e-16	3.7208e-15
1552309_a_at	NEXN	AA249326///AAB28815///AAD29607///AAH17827///AAH55084///AAI11396///AAI14445///AAI14446///AAO65165///AAQ13658///ABE97925///AF114264///AF176780///AK057954///AK127535///AK293201///AK298565///AK300728///AK307487///AY211912///BAB71622///BAG56741///BAG60759///BAG62401///BC017827///BC055084///BC111395///BC114444///BC114445///BQ009808///BX648546///CAI56773///CR936630///DC412178///DQ464902///EAX06359///EAX…	nexilin F-actin binding protein	91624	ENSG00000162614	-0.796821	0.575616	4.4237e-05	9.35521e-05
1552310_at	C15orf40	AA905778///AAH19820///AI239480///AJ705316///AK125586///AK311484///AK312160///AL602775///ALQ34313///ALQ34314///AW105048///BAG35094///BC019820///BE906569///BQ013375///BQ185982///BY800475///CN347153///DC428269///DQ573071///DW416709///EAW62431///EAW62432///KU178855///KU178856///NM_001160113///NM_001160114///NM_001160115///NM_001160116///NM_144597///NP_001153585///NP_001153586///NP_001153587///NP_0011…	chromosome 15 open reading frame 40	123207	ENSG00000169609	-0.33656	0.791928	1.61825e-06	4.02511e-06
1552311_a_at	RAX2	AAH07284///AAH18709///AAH32512///AAP41547///AY211277///BC007284///BC018709///BC032512///EAW69288///NM_001319074///NM_032753///NP_001306003///NP_116142///Q96IS3	retina and anterior neural fold homeobox 2	84839	ENSG00000173976	0.0450637	1.03173	0.134671	0.169079
1552315_at	GIMAP1	AAH40736///AJ306287///AK091818///AK315127///AW029312///BAC03754///BAG37580///BC040736///CAC83740///DA817535///EAL24485///EAW54095///NM_130759///NP_570115///Q8WWP7	GTPase, IMAP family member 1	170575	ENSG00000213203	1.06431	2.09116	6.86171e-17	5.18107e-16
1552329_at	RBBP6	AAF71048///AAG43155///AAH15318///AAH29352///AAH63524///AAH73938///AAI01140///AAI01141///AAI01142///AAI01143///AAI14354///AAI14355///AAI18668///AAI39831///AAL05625///AAL68925///AB112074///AB112075///AF063596///AF116625///AF352051///AK023612///AK026954///AK303040///AL359564///AY072922///BAB15600///BAC77636///BAC77637///BAG64162///BC015318///BC029352///BC029649///BC030964///BC051317///BC063524///BC0…	RB binding protein 6, ubiquitin ligase	5930	ENSG00000122257	-0.534373	0.690459	1.53719e-06	3.83298e-06
1552344_s_at	CNOT7	AA134869///AA165288///AAF01500///AAH07315///AAH60852///AAH70187///AAP35331///AAP97145///AF086915///AK001209///AK021808///AK023466///AK023561///AK090522///AK225893///AL528251///AL833642///AW448990///BAG50869///BAG51053///BAG51197///BC007315///BC060852///BC070187///BI094365///BI458088///BI464507///BI552176///BM468592///BT006685///CAE90224///DA508565///DA695885///DA720240///DA752620///EAW63820///EAW…	CCR4-NOT transcription complex subunit 7	29883	ENSG00000198791	-0.35861	0.779916	0.000303801	0.000577614
1552347_at	CRYZL1	AAD20219///AAD22381///AAH13155///AAH22827///AAH33023///AF029689///AF086550///AF098798///AK001293///AK057604///AK058071///AK315707///BAA91605///BAG38068///BAG51939///BC013155///BC022827///BC032816///BC033023///BC039589///BI599245///BX647276///BX648547///CA426424///DB037192///NM_145311///NM_145858///NP_665857///O95825	crystallin zeta like 1	9946	ENSG00000205758	-0.611975	0.6543	7.45852e-10	2.64219e-09
1552386_at	GAPT	AA220230///AAH63534///AK090960///BAC03557///BC063534///CAC38692///CAD48812///DA008727///DA347824///EAW54974///EAW54975///NM_001304428///NM_001304429///NM_001304431///NM_152687///NP_001291357///NP_001291358///NP_001291360///NP_689900///Q8N292	GRB2 binding adaptor protein, transmembrane	202309	ENSG00000175857	0.785011	1.72311	1.42037e-05	3.18603e-05
1552395_at	TSSK3	AAH35354///AAK97141///AAL02128///AF296450///AY048701///BC035354///BF509953///EAX07531///EAX07532///NM_052841///NP_443073///Q96PN8///XM_024450041///XP_024305809	testis specific serine kinase 3	81629	ENSG00000162526	0.0591723	1.04187	0.100475	0.129483
1552398_a_at	CLEC12A	AAH63424///AAI26290///AAI26292///AAL95693///AAR84594///AAS00605///AAS00606///AAS00607///AAT11783///AF247788///AK314001///AY426759///AY498550///AY498551///AY498552///AY547296///BAG36713///BC027967///BC063424///BC126289///BC126291///BE242761///BQ017053///CAI45358///CBX47387///CD642076///EAW96132///EAW96133///NM_001207010///NM_001300730///NM_138337///NM_201623///NM_201625///NP_001193939///NP_0012876…	C-type lectin domain family 12 member A	160364	ENSG00000172322	2.52851	5.76975	1.0488e-19	1.08336e-18
1552423_at	ETV3	AAA60949///AAH22868///AAK56846///AF218540///AK304789///AK316274///BAG65539///BAH14645///BC022868///BU690105///EAW52888///EAW52889///L16464///NM_001145312///NM_005240///NP_001138784///NP_005231///P41162///XM_006711210///XP_006711273	ETS variant 3	2117	ENSG00000117036	0.293034	1.22521	0.00476743	0.00770289
1552426_a_at	TM2D3	AAH06150///AAH08873///AAK35066///AF353992///AK026257///AK094955///AK296553///AK297048///AK315584///AL512689///BAB15415///BAG37956///BAG52963///BAG59176///BAG59574///BC006150///BC008873///BM984342///BQ272585///BU595412///CAC21647///EAX02313///EAX02314///EAX02315///NM_001307960///NM_001308026///NM_025141///NM_078474///NP_001294889///NP_001294955///NP_079417///NP_510883///Q9BRN9	TM2 domain containing 3	80213	ENSG00000184277	0.420937	1.3388	3.57088e-12	1.61503e-11
1552472_a_at	ACAP2	AAH31005///AAH60767///AJ238248///AK222635///AK290369///BAA05064///BAF83058///BC014843///BC017120///BC031005///BC047579///BC060767///CA413842///CAB41450///D26069///DA774230///DB087306///EAW78026///EAW78027///NM_012287///NP_036419///Q15057///XM_006713557///XM_011512602///XM_011512603///XM_011512604///XM_011512605///XM_011512606///XM_017006046///XM_017006047///XM_017006048///XM_017006049///XP_006713…	ArfGAP with coiled-coil, ankyrin repeat and PH domains 2	23527	ENSG00000114331	0.141076	1.10273	0.301389	0.351835
1552473_at	GAMT	AAC27668///AAF01461///AAH16760///AAH17936///AAP35682///ACJ13666///AF086508///AK289465///AK297487///BAF82154///BAG59905///BC016760///BC017936///BI914772///BM994704///BT007034///CAA90035///EAW69505///EAW69506///EU794612///NM_000156///NM_138924///NP_000147///NP_620279///Q14353///Z49878	guanidinoacetate N-methyltransferase	2593	ENSG00000130005	0.0854974	1.06105	0.0185785	0.0274353
1552510_at	SLC34A3	AB055000///AK095999///AL832449///BAB83242///BAC04667///BAJ14718///BC029942///NM_001177316///NM_001177317///NM_080877///NP_001170787///NP_001170788///NP_543153///Q8N130///XM_011518257///XM_011518258///XM_011518259///XM_011518260///XM_011518261///XM_017014290///XM_017014291///XM_017014292///XP_011516559///XP_011516560///XP_011516561///XP_011516562///XP_011516563///XP_016869779///XP_016869780///XP_0…	solute carrier family 34 member 3	142680	ENSG00000198569	0.0564005	1.03987	0.146137	0.182365
1552541_at	TAGAP	AAH15859///AAI11732///AAM43830///AAM43831///AF385429///AF385430///AK025272///AK057193///AK097090///AL832662///BAB71378///BAC04947///BC015859///BC111731///CBX47541///CBX47542///CBX47543///DA819174///EAW47637///EAW47638///EAW47639///NM_001278733///NM_054114///NM_138810///NM_152133///NP_001265662///NP_473455///NP_620165///NP_687034///Q8N103	T cell activation RhoGTPase activating protein	117289	ENSG00000164691	0.549536	1.46362	7.73311e-10	2.73224e-09
1552553_a_at	NLRC4	AAH31555///AAK14776///AAK14777///AAK14778///AAK14779///AAK38730///AAK53443///AAK59843///AAQ88519///AF376061///AK095467///AK292673///AK314762///AL389934///AW337918///AY027787///AY027788///AY027789///AY027790///AY032589///AY035391///AY358152///BAF85362///BAG37300///BAG53062///BC031555///CAB97523///DN998613///EAX00451///EAX00452///EAX00453///EAX00454///EAX00455///NM_001199138///NM_001199139///NM_001…	NLR family CARD domain containing 4	58484	ENSG00000091106	1.77215	3.41562	5.45014e-19	5.21133e-18
1552584_at	IL12RB1	AAA21340///AAH29121///AAI37405///AAI37407///AAV28734///AI637915///AK225919///AK290423///BAF83112///BC029121///BC137404///BC137406///BX647221///CAC10446///DA008204///EAW84653///EAW84654///EAW84655///EAW84656///NM_001290023///NM_001290024///NM_005535///NM_153701///NP_001276952///NP_001276953///NP_005526///NP_714912///P42701///U03187///XM_006722741///XM_011527966///XM_011527967///XM_011527968///XM_0…	interleukin 12 receptor subunit beta 1	3594	ENSG00000096996	1.16052	2.23538	9.07607e-23	1.37708e-21
1552610_a_at	JAK1	AAA36527///AAH23604///AAH62431///AAI11402///AAI32730///AB209057///AB219242///AER93381///AK128375///AK314257///BAD92294///BAE02826///BC009079///BC023604///BC062431///BC111401///BC132729///BX647675///BX648044///CBG22571///EAX06547///EAX06548///HQ628631///M64174///NM_001320923///NM_001321852///NM_001321853///NM_001321854///NM_001321855///NM_001321856///NM_001321857///NM_002227///NP_001307852///NP_00…	Janus kinase 1	3716	ENSG00000162434	0.395333	1.31525	0.000425989	0.0007948
1552612_at	CDC42SE2	AAF87598///AAH96703///AAH96738///AAH98349///AF131831///AF189692///AI440226///AK025620///AK312406///BAG35319///BC023555///BC050430///BC058909///BC096703///BC096738///BC098349///BI460220///BI522591///CAC38694///CB135092///DA321488///EAW62372///EAW62373///NM_001038702///NM_020240///NP_001033791///NP_064625///Q9NRR3///XM_017009648///XM_017009649///XP_016865137///XP_016865138	CDC42 small effector 2	56990	ENSG00000158985	0.887685	1.85021	4.33493e-14	2.39254e-13
1552615_at	ACACB	AAB58382///AAC50571///AAH28417///AAR37018///AB209110///ABF48723///AJ575431///AJ575592///AK302469///AK302502///AK307466///AY382667///AY701053///BAD92347///BAG63759///BAG63782///BC009753///BC028417///CAE01470///CAE01471///CB269093///CB269579///DB567934///DQ493870///EAW97852///EAW97853///EAW97854///EAW97855///NM_001093///NP_001084///O00763///R99037///U34591///U89344///XM_005253876///XM_006719367///X…	acetyl-CoA carboxylase beta	32	ENSG00000076555	0.109735	1.07903	0.125144	0.158379
1552617_a_at	COP1	AAH20845///AAH94728///AAM34692///AAQ08989///AAS82851///AF508940///AF527539///AHW56568///AHW56569///AHW56570///AHW56571///AHW56572///AHW56573///AHW56632///AHW56700///AHW56715///AK001278///AK314750///AY509921///BAG37289///BAG50884///BC020845///BC039723///BC094728///BG717002///BX537932///CA450176///CD101686///DAA01050///EAW90999///EAW91000///EAW91001///EAW91002///KJ534928///KJ534929///KJ534930///KJ5…	COP1, E3 ubiquitin ligase	64326	ENSG00000143207	-0.0635246	0.956923	0.294605	0.344717
1552618_at	STX6	AAH09944///AF038202///AJ002078///AK056657///AK299063///AK312440///BAB71242///BAG35349///BAG61129///BC009944///BC039118///BU902578///CAA05177///CAG46654///CAG46671///CR541856///CR541873///DA311923///EAW91091///EAW91092///EAW91093///NM_001286210///NM_005819///NP_001273139///NP_005810///O43752///XM_017000007///XP_016855496	syntaxin 6	10228	ENSG00000135823	-0.0459496	0.968652	0.586483	0.635907
1552620_at	SPRR4	AAH69445///AAH69549///AAI12171///AAI12173///AAK96400///AI125483///BC069445///BC069549///BC112170///BC112172///EAW53358///NM_173080///NP_775103///Q96PI1///W77994///XM_017000482///XP_016855971	small proline rich protein 4	163778	ENSG00000184148	0.0807338	1.05756	0.049275	0.0674287
1552621_at	POLR2J///POLR2J2///POLR2J3///UPK3BL1	AAD05361///AAH24165///AAH65711///AAI39903///AAI41831///AK290515///BAF83204///BC024165///BC040116///BC065711///BC139902///BC141830///BM545237///BM791979///CAA57785///CAA67075///CAC18368///L37127///NM_006234///NP_006225///P52435///X82385///X98433///XM_005250452///XM_017012353///XP_005250509///XP_016867842///AAH86857///AAP22341///AAP22342///AB209398///AI073388///AJ277739///BAD92635///BC050598///BC05…	RNA polymerase II subunit J///RNA polymerase II subunit J2///RNA polymerase II subunit J3///uroplakin 3B like 1	5439///246721///548644///100134938	ENSG00000005075///ENSG00000267645///ENSG00000228049///ENSG00000168255///ENSG00000285437///ENSG00000267368	-0.135113	0.910598	0.37538	0.428933
1552623_at	HSH2D	AAH16826///AAH25237///AAQ81285///AK027792///AK131222///AK298682///AK300027///AK307563///AY319652///BAB55372///BAD18408///BAG60845///BAG61838///BC016826///BC025237///BF242893///BF511682///DA372906///DA674933///EAW84528///EAW84529///EAW84530///EAW84531///EAW84532///NM_001291274///NM_001352265///NM_001352266///NM_032855///NP_001278203///NP_001339194///NP_001339195///NP_116244///NR_111903///NR_111904…	hematopoietic SH2 domain containing	84941	ENSG00000196684	-0.267256	0.830898	0.070643	0.0938193
1552628_a_at	HERPUD2	AAH05091///AAH20264///AK025966///AK055708///AK315685///BAB15300///BAG38050///BAG51558///BC005091///BC020264///DA282706///DA778088///EAL23973///EAW94050///EAW94051///EAW94052///EAW94053///EAW94054///EAW94055///NM_022373///NP_071768///Q9BSE4///XM_006715765///XM_017012506///XP_006715828///XP_016867995///XR_001744846///XR_926944	HERPUD family member 2	64224	ENSG00000122557	0.304852	1.23529	0.000629684	0.00115187
1552633_at	ZNF101	AAH11502///AAH94808///AAI19681///AAN46749///AK097169///AK123904///AL096747///AY149174///BAG53429///BC011502///BC094808///BC119680///BC119681///BM972114///CAB46422///CR999939///DB264378///EAW84855///EAW84856///EAW84857///NM_001300949///NM_033204///NP_001287878///NP_149981///Q8IZC7///XM_024451785///XM_024451786///XM_024451787///XP_024307553///XP_024307554///XP_024307555	zinc finger protein 101	94039	ENSG00000181896	0.130381	1.09458	0.0644243	0.0862513
1552643_at	ZNF626	AA525169///AAH07116///AAI07804///AAI50652///AFH78589///AK091329///AK096221///BAC04729///BC007116///BC107803///BC150651///BX648764///CAH18089///CR749233///EAW84878///EAW84879///NM_001076675///NM_145297///NP_001070143///NP_660340///Q68DY1	zinc finger protein 626	199777	ENSG00000188171	-0.34987	0.784655	1.31328e-08	4.08224e-08
1552644_a_at	PHC3	AAH22325///AAH70164///AAI31773///AAM46139///AAM51781///ABQ59027///AF380154///AF444193///AI042019///AJ320486///AK022791///AK023029///AK300151///AK304411///BAB14245///BAB14365///BAG61936///BAG65243///BC022325///BC026001///BC070164///BC112944///BC131772///BC131773///BP200133///BX647868///CAC86587///CAI46090///EAW78516///EAW78517///EAW78518///EAW78519///EAW78520///EAW78521///EAW78522///EAW78523///EF5…	polyhomeotic homolog 3	80012	ENSG00000173889	0.418451	1.33649	2.23867e-07	6.09419e-07
1552652_at	HPS4	AAH65030///AAK95330///AB051454///AK054717///AK057648///AK095406///AK097529///AK097886///AK123691///AK290211///AL365512///AL713795///AY043416///BAB33337///BAB71540///BAF82900///BAG53049///BC028625///BC035614///BC050285///BC065030///BM975247///BQ185676///CAB97208///CAD28549///CAG30278///CAI17880///CAQ09361///CR456392///EAW59717///EAW59718///EAW59719///EAW59720///NM_001349896///NM_001349898///NM_001…	HPS4, biogenesis of lysosomal organelles complex 3 subunit 2	89781	ENSG00000100099	-1.34817	0.39279	7.96361e-23	1.22096e-21
1552664_at	FLCN	AAH15687///AAH15725///AAM94803///AF517523///AK126951///AK127912///AK309336///AL831885///ALQ34346///ALQ34347///BAC86760///BAC87186///BC015687///BC015725///BQ423946///CAD38565///CAM35387///CX759825///DA461022///DA944035///EAW55715///EAW55716///KU178888///KU178889///NM_001353229///NM_001353230///NM_001353231///NM_144606///NM_144997///NP_001340158///NP_001340159///NP_001340160///NP_653207///NP_659434…	folliculin	201163	ENSG00000154803	0.21994	1.16469	0.00501055	0.00807624
1552667_a_at	SH2D3C	AAD28246///AAH27962///AAH32365///AAQ88456///AAQ89948///AF124251///AI472242///AI799905///AJ420431///AK056068///AK096983///AK128287///AK291393///AK292041///AK292718///AK294386///AK311510///AY358089///AY358440///BAF84082///BAF84730///BAF85407///BAG51614///BAG53404///BAG57643///BC027962///BC032365///BI912337///BX647905///CAI46101///CU454732///CU455802///DA054525///DA970566///DB161948///DC302682///EAW…	SH2 domain containing 3C	10044	ENSG00000095370	-0.888594	0.54014	7.84907e-17	5.8989e-16
1552678_a_at	USP28	AAH65928///AAK58565///AB040948///ACA06098///ACA06099///AF266283///AK027521///AK097623///AK304376///AK304770///BAA96039///BAB55172///BAG65214///BAG65525///BC035986///BC065928///BF434481///BU940680///CCQ43656///CD704003///DB061316///EAW67231///EAW67232///EAW67233///EAW67234///EAW67235///NM_001301029///NM_001346252///NM_001346253///NM_001346254///NM_001346255///NM_001346257///NM_001346258///NM_00134…	ubiquitin specific peptidase 28	57646	ENSG00000048028	-0.77156	0.585784	6.509e-11	2.57526e-10
1552680_a_at	KNL1	AAF97513///AAH29373///AAL67803///AAM45143///AB022190///AB046790///AF173994///AF248041///AF461041///AK307605///AK307996///BAB13396///BAC05691///BC014306///BC029373///BC043597///BQ776141///EAW92429///EAW92430///NM_144508///NM_170589///NP_653091///NP_733468///Q8NG31///U52052///XM_017022432///XP_016877921	kinetochore scaffold 1	57082	ENSG00000137812	-0.884525	0.541666	5.31855e-09	1.72248e-08
1552691_at	ARL11	AAH13150///AAP19650///AF441378///AK091249///BAC03621///BC013150///EAX08831///NM_138450///NP_612459///Q969Q4///XM_005266253///XP_005266310	ADP ribosylation factor like GTPase 11	115761	ENSG00000152213	-1.09539	0.468008	9.73856e-12	4.20697e-11
1552701_a_at	CARD16	AAI17479///AAI17481///AAK71682///AAW78563///AF367017///AK125640///AK311902///AY885669///BAG34843///BC033638///BC070196///BC104635///BC117478///BC117480///EAW67062///NM_001017534///NM_052889///NP_001017534///NP_443121///Q5EG05///XM_011542583///XP_011540885	caspase recruitment domain family member 16	114769	ENSG00000204397	1.81125	3.50945	1.60846e-24	2.97002e-23
1552733_at	KLHDC1	AAI01596///AAI01598///AAL39008///AF111806///AK127202///AL833437///BAG54451///BC031270///BC101595///BC101597///BC143596///BC143597///CK822678///EAW65752///EAW65753///NM_172193///NP_751943///Q8N7A1///XM_011536422///XM_024449471///XP_011534724///XP_024305239///XR_001750145///XR_002957529///XR_002957530///XR_943388	kelch domain containing 1	122773	ENSG00000197776	-0.182953	0.880898	0.185332	0.226016
1552736_a_at	NETO1	AAH50329///AAM18026///AAM18027///AF448838///AF448839///AK123319///AL834354///BC050329///BM424062///BU739516///CAD39019///EAW66530///EAW66531///EAW66532///EAW66533///NM_001201465///NM_001354017///NM_001354018///NM_001354020///NM_001354021///NM_001354022///NM_138966///NM_138999///NM_153181///NP_001188394///NP_001340946///NP_001340947///NP_001340949///NP_001340950///NP_001340951///NP_620416///NP_620…	neuropilin and tolloid like 1	81832	ENSG00000166342	-0.444004	0.735092	0.0798297	0.104877
1552749_a_at	KLC3	AAH62998///AAH73841///AAI26419///AAI33038///AAL48324///AK092481///BAC03901///BC025318///BC062998///BC073841///BC126418///BC133037///BF569806///EAW57338///EAW57339///EAW57340///NM_145275///NM_177417///NP_803136///Q6P597///XM_024451369///XM_024451370///XM_024451371///XP_024307137///XP_024307138///XP_024307139	kinesin light chain 3	147700	ENSG00000104892	0.133601	1.09703	0.000892905	0.00160418
1552773_at	CLEC4D	AAH32313///AAL37713///AAM75389///AAQ63173///AAS59161///AAS59162///AF411850///AK314071///AY115592///AY297446///AY486482///AY486483///BC032313///BI909298///EAW88619///NM_080387///NP_525126///Q8WXI8///XM_011520632///XM_011520633///XP_011518934///XP_011518935	C-type lectin domain family 4 member D	338339	ENSG00000166527	2.10276	4.29532	4.10992e-21	5.07289e-20
1552790_a_at	SEC62	AAB51391///AAH03677///AAH12035///AAI05972///AGO04507///AK025548///AK057365///AK294504///BAA13254///BAB12685///BAG57721///BC003677///BC007040///BC012035///BC089399///BC105971///BX475495///BX537668///BX648539///D87127///EAW78527///EAW78528///EAW78529///EAW78530///EAW78531///EAW78532///EAW78533///KC005990///NM_003262///NP_003253///Q99442///U93239///XM_011513114///XP_011511416	SEC62 homolog, preprotein translocation factor	7095	ENSG00000008952	0.0491461	1.03465	0.773378	0.806429
1552807_a_at	SIGLEC10	AAH09955///AAI01726///AAI43498///AAI43501///AAK40255///AAK40256///AAK51124///AAK55139///AAK92542///AAM83254///AAQ88703///AF301007///AF310233///AF311905///AK122619///AK289900///AK290542///AK292025///AK294185///AK303514///AK303717///AK308982///AY032685///AY358337///BAC85493///BAF82589///BAF83231///BAF84714///BAH11692///BAH13979///BAH14029///BC009955///BC101725///BC143497///BC143500///EAW72012///EAW…	sialic acid binding Ig like lectin 10	89790	ENSG00000142512	1.46763	2.76567	7.76241e-31	3.19291e-29
1552845_at	CLDN15	AA514265///AAH10160///AJ245738///AK056103///AK124705///BAG51627///BC010160///CAB52587///DB158141///DN999248///EAW50210///EAW50211///NM_001185080///NM_014343///NM_138429///NP_001172009///NP_055158///P56746	claudin 15	24146	ENSG00000106404	-0.128615	0.914709	0.065781	0.0878994
1552863_a_at	CACNG6	AAH21552///AAK20029///AAL50047///AF288386///AF361352///BC021552///BX281606///EAW72170///EAW72171///EAW72172///NM_031897///NM_145814///NM_145815///NP_114103///NP_665813///NP_665814///NR_102308///Q9BXT2///XM_006723316///XP_006723379	calcium voltage-gated channel auxiliary subunit gamma 6	59285	ENSG00000130433	0.0634599	1.04497	0.0896624	0.116594
1552889_a_at	EXOC3L2	AA069926///AAI04948///AAI04950///AAO85464///AF490256///AK093466///AK225791///BAC04175///BC104947///BC104949///EAW57331///NM_138568///NP_612635///Q2M3D2	exocyst complex component 3 like 2	90332	ENSG00000283632	0.0938854	1.06724	0.0315995	0.0447569
1552944_a_at	PANX2	AAI01024///AAK91715///AAK91716///AF398510///AF398511///AK096019///AK123508///AK299910///BAG53199///BAH13170///BC101023///BQ576292///BU732466///BU734128///CA432022///CAG30353///CR456467///DA116770///DA127683///EAW73494///EAW73495///EAW73496///NM_001160300///NM_052839///NP_001153772///NP_443071///NR_027691///Q96RD6	pannexin 2	56666	ENSG00000073150	0.133731	1.09713	0.00200706	0.00343327
1552977_a_at	CNPY3	AAB91442///AAF28907///AAH04423///AAH08898///AAH08961///AAH22093///AAQ89319///AF161347///AI202110///AK090425///AK124196///AY358960///BAC03406///BC004423///BC008133///BC008898///BC008961///BC011767///BC022093///BF528267///BG675987///BI909527///BQ063472///BQ680146///CA431321///CK429647///CN302712///CN302713///EAX04111///EAX04112///EAX04113///EAX04114///EAX04115///EAX04116///EAX04117///EAX04118///EAX…	canopy FGF signaling regulator 3	10695	ENSG00000137161	-0.0348206	0.976153	0.898229	0.914259
1552978_a_at	SCAMP1	AAB62722///AAC39864///AAH15065///AAH16355///AAH34048///AF005037///AF038966///AF131858///AK001417///AK001541///AK225172///AK290225///AK298146///AK304452///AL049223///AW590077///BAF82914///BAG60422///BAG65269///BC009787///BC015065///BC016355///BC034048///CAG47081///CB960371///CR542286///DB213762///EAW95814///EAW95815///EAW95816///EAW95817///NM_001290229///NM_004866///NM_052822///NP_001277158///NP_0…	secretory carrier membrane protein 1	9522	ENSG00000085365	-0.200791	0.870074	0.0352439	0.0495348
1553015_a_at	RECQL4	AAH11602///AAH13277///AAZ85145///AB006532///AHN60090///BAA74453///BAA86899///BC011602///BC013277///BC020496///CN286057///CN286060///EAW82070///EAW82071///KJ147518///NM_004260///NP_004251///O94761///XM_011517384///XM_017013991///XM_017013992///XM_017013993///XM_017013994///XM_017013995///XM_017013996///XM_017013997///XM_017013998///XM_017013999///XM_017014000///XM_017014001///XP_011515686///XP_016…	RecQ like helicase 4	9401	ENSG00000160957	-0.24278	0.845115	2.01293e-05	4.42872e-05
1553039_a_at	ASB10	AAI26352///AAL59159///AF417920///AK055536///AK125565///AK315114///BAC86204///BC126351///DA898875///EAL24504///EAW54020///EAW54021///EAW54022///NM_001142459///NM_001142460///NM_080871///NP_001135931///NP_001135932///NP_543147///Q8WXI3	ankyrin repeat and SOCS box containing 10	136371	ENSG00000146926	0.107077	1.07704	0.00457071	0.0074141
1553043_a_at	CD300LF	AAH28199///AAM19099///AAP42152///AAP42153///AAP57942///AAQ88909///AAZ81566///AF251706///AF375480///AF375481///AK092757///AK298752///AK315165///AY303545///AY358545///BAC03966///BAG37609///BAG60894///BC028199///BI911496///BM147210///BM680508///BM922663///BM923728///BP226373///CBX47386///DA673169///DQ153249///EAW89184///EAW89185///EAW89186///EAW89187///NM_001289082///NM_001289083///NM_001289084///NM…	CD300 molecule like family member f	146722	ENSG00000186074	1.48657	2.80221	8.65493e-20	9.02121e-19
1553088_a_at	BCL2L11	AA854054///AA890664///AAC39593///AAC39594///AAH33694///AAL57868///AAQ62569///AAQ82546///AAQ82547///AAQ99148///AAQ99149///AAQ99150///AAR06908///AAT34900///AAY14797///AB071195///AB071196///AB071197///AB071198///AB071199///AB071200///ABI13589///ABI13590///ABI13591///AF032457///AF032458///AF086141///AF455755///AI268146///AK027160///AK290377///AK291269///AW629314///AY305714///AY305715///AY305716///AY3…	BCL2 like 11	10018	ENSG00000153094	0.267854	1.20402	7.14933e-07	1.85127e-06
1553099_at	TIGD1	AAB61714///AAH35143///AAH63500///AAY24104///AK056329///BAB71153///BC035143///BC063500///EAW71006///NM_145702///NP_663748///Q96MW7	tigger transposable element derived 1	200765	ENSG00000221944	-0.784944	0.580374	3.68129e-15	2.29038e-14
1553101_a_at	ALKBH5	AAH62339///AK000129///AK000315///AK025817///AK301107///AK311161///AK311511///AL137263///BAA91078///BAG62706///BC062339///BI823385///BU740432///EAW55661///EAW55662///NM_017758///NP_060228///Q6P6C2	alkB homolog 5, RNA demethylase	54890	ENSG00000091542	0.0537934	1.03799	0.348822	0.400893
1553102_a_at	CCDC69	A6NI79///AAH16647///AAS45488///AK023767///AK094658///AK225826///AK292841///AK298063///AL080169///AL713742///AY538626///BAB14672///BAF85530///BAG60356///BC013053///BC016647///BM927471///CAB45757///EAW61682///EAW61683///NM_015621///NP_056436	coiled-coil domain containing 69	26112	ENSG00000198624	0.521225	1.43517	0.00068768	0.00125198
1553103_at	NFX1	AAA69517///AAB94787///AAH06447///AAH12151///AAK16545///AF332009///AI679589///AI884552///AK055847///AK225750///AK291643///AL832342///AW674001///BAF84332///BC006447///BC012151///BP871782///BX647337///DA093124///DA290058///DB076795///EAW58507///EAW58508///EAW58509///EAW58510///EAW58511///NM_001318758///NM_002504///NM_147133///NM_147134///NP_001305687///NP_002495///NP_667345///Q12986///U15306///XR_00…	nuclear transcription factor, X-box binding 1	4799	ENSG00000086102	-0.160973	0.894422	0.167884	0.206618
1553107_s_at	C5orf24	AAH53677///AF085880///AJ437658///AK094881///AK130086///AV707506///BAC04448///BC045567///BC053677///BX648529///CAD26900///DA433671///DA760705///EAW62234///EAW62235///EAW62236///NM_001135586///NM_001300894///NM_152409///NP_001129058///NP_001287823///NP_689622///Q7Z6I8///XM_005271889///XM_017009049///XM_017009050///XP_005271946///XP_016864538///XP_016864539	chromosome 5 open reading frame 24	134553	ENSG00000181904	-0.337701	0.791301	0.000131997	0.000262834
1553113_s_at	CDK8	AAH69634///AAI04493///AAI05951///AAI07602///AAU29339///AK296084///AK296875///AY702976///BAG58839///BAG59437///BC069634///BC094784///BC104492///BC105950///BC107601///BM021447///BM021938///CAA59754///CDI06887///EAX08384///EAX08385///EAX08386///EAX08387///HG518164///L23208///L23311///NM_001260///NM_001318368///NM_001346501///NP_001251///NP_001305297///NP_001333430///P49336///X85753///XM_011534865///…	cyclin dependent kinase 8	1024	ENSG00000132964	-0.169402	0.889211	0.00331134	0.00548582
1553117_a_at	STK38	AAD50529///AAD50530///AAH12085///AAH95413///AF034187///AF034188///AK095337///AK312559///BAG35456///BC012085///BC095413///CAA84485///CAG44584///CB852856///DA459946///EAX03894///EAX03895///EAX03896///NM_001305102///NM_007271///NP_001292031///NP_009202///Q15208///XM_006714988///XM_006714989///XM_017010226///XP_006715051///XP_006715052///XP_016865715///XR_001743146///Z35102	serine/threonine kinase 38	11329	ENSG00000112079	-0.111426	0.925673	0.509478	0.561844
1553133_at	C9orf72	AAH68445///AET41697///AI141996///AK001971///AK057806///AK291425///AL832229///AL832467///BAA92009///BAB71583///BAF84114///BC020851///BC039112///BC068445///BG718065///BG722125///BQ068108///BQ777139///DA802421///EAW58558///EAW58559///EAW58560///EAW58561///JN681271///NM_001256054///NM_018325///NM_145005///NP_001242983///NP_060795///NP_659442///Q96LT7	chromosome 9 open reading frame 72	203228	ENSG00000147894	0.864175	1.8203	8.54152e-11	3.34241e-10
1553172_at	ZNF777	AAH23985///AAI05969///AB033111///AK074515///AK075032///BAA86599///BAC11033///BAC11364///BC023985///BC105968///BX444270///CAF86227///DR763452///EAL24432///EAW80044///NM_015694///NP_056509///Q9ULD5///XM_005249980///XM_011516055///XP_005250037///XP_011514357	zinc finger protein 777	27153	ENSG00000196453	-0.300379	0.812039	1.14171e-05	2.59096e-05
1553218_a_at	ZNF512	AAH43221///AAH93041///AAX93199///AB058708///AK057028///AK074460///AK293771///AK294055///AK299818///AK316011///AK316299///AL514772///AL833748///BAB47434///BAB71348///BAG57187///BAG61687///BAH11661///BAH14382///BAH14670///BC015707///BC043221///BC093041///BF593724///BG720805///BP251717///BX647996///CAH56258///EAX00562///EAX00563///EAX00564///EAX00565///NM_001271286///NM_001271287///NM_001271288///NM…	zinc finger protein 512	84450	ENSG00000243943	-0.241473	0.845881	0.0131048	0.0198217
1553222_at	OXER1	AAH63549///AAO17739///AAY14700///AB083055///AY158687///BAB89343///BAC05878///BAC11806///BC063549///EAX00312///NM_148962///NP_683765///Q8TDS5	oxoeicosanoid receptor 1	165140	ENSG00000162881	0.113404	1.08178	0.00153939	0.00267926
1553238_a_at	HIPK4	AAH34501///AEE60998///AK057380///AK292228///AK301713///AK302301///BAB71458///BAF84917///BAG63184///BAG63641///BC034501///CAH68679///CBH19315///CBH30729///EAW56960///EAW56961///HM005400///HY004337///NM_144685///NP_653286///Q8NE63///XM_006723036///XP_006723099	homeodomain interacting protein kinase 4	147746	ENSG00000160396	0.0326561	1.02289	0.527128	0.578729
1553252_a_at	BRWD3	AA716141///AAI11491///AAS45471///AAS45472///AAS45473///AAS45474///AAS45475///AAS45476///AAS45477///AAS45478///AAS45479///AAS45480///AAS45481///AAS45482///AAS45483///AAS45484///AAS45485///AK090573///AK095887///AY497046///AY497047///AY497048///AY497049///AY497050///AY497051///AY497052///AY497053///AY497054///AY497055///AY497056///AY497057///AY497058///AY497059///AY497060///BAC04641///BC039508///BC1…	bromodomain and WD repeat domain containing 3	254065	ENSG00000165288	-0.0590255	0.959912	0.603395	0.652134
1553262_a_at	UTS2R	AAD55578///AAI36491///BC136490///EAW89768///NM_018949///NP_061822///Q9UKP6	urotensin 2 receptor	2837	ENSG00000181408	0.033479	1.02348	0.209838	0.252929
1553263_at	USH1G	AAI01097///AAI01098///AAI01099///AAI01100///AK091243///AK289804///AK296899///AXQ60412///BAC03619///BAF82493///BAG59457///BC101096///BC101097///BC101098///BC101099///DC403891///EAW89212///MG100207///NM_001282489///NM_173477///NP_001269418///NP_775748///Q495M9///XM_011524296///XP_011522598	USH1 protein network component sans	124590	ENSG00000182040	-0.0212969	0.985347	0.612729	0.660816
1553274_a_at	SNRNP48	AAI14631///AAI14632///AJ420586///AK027220///AK056796///AK292409///AL832462///BAB71287///BAF85098///BC001558///BC054008///BC062458///BC114630///BC114631///BK005199///CAI20238///DAA05497///EAW55216///EAW55217///EAW55218///NM_152551///NP_689764///Q6IEG0///XM_011514312///XP_011512614///XR_427825	small nuclear ribonucleoprotein U11/U12 subunit 48	154007	ENSG00000168566	-0.443571	0.735313	8.26834e-09	2.62287e-08
1553279_at	BTNL9	AAH29040///AAH42112///AAH62459///AAQ88724///AK057097///AK298113///AK309516///AL833663///AQN67637///AY358358///BAB71365///BAH12724///BC029040///BC042112///BC062459///CAG24379///DC379841///EAW53724///EAW53725///EAW53726///EAW53727///EAW53728///KX533484///NM_001308245///NM_152547///NP_001295174///NP_689760///Q6UXG8///XM_006714823///XM_006714824///XM_006714825///XM_011534444///XM_017009113///XM_01700…	butyrophilin like 9	153579	ENSG00000165810	0.069615	1.04944	0.168356	0.20712
1553292_s_at	SGK494	AAH45622///AK056265///AK057735///AK294189///BAB71555///BAG57505///BC001565///BC045622///BC147005///BC147009///BF799265///EAW51108///EAW51109///EAW51110///EAW51111///EB388892///NM_001174103///NM_144610///NP_001167574///Q96LW2	uncharacterized serine/threonine-protein kinase SgK494	124923	ENSG00000167524	-0.972352	0.509674	9.35197e-19	8.69409e-18
1553297_a_at	CSF3R	AAA63176///AAA63177///AAA63178///AAB20660///AAB34956///AAD14994///AAH53585///AAN05790///AB209656///ABD83667///AK307242///BAD92893///BC040954///BC053585///BI912247///BU681211///BX370109///CAA39252///CAA39253///DA858302///DQ424902///EAX07354///EAX07355///EAX07356///EAX07357///EAX07358///M59818///M59819///M59820///NM_000760///NM_156038///NM_156039///NM_172313///NP_000751///NP_724781///NP_758519///Q9…	colony stimulating factor 3 receptor	1441	ENSG00000119535	0.972154	1.96177	1.44877e-09	4.98621e-09
1553338_at	SDE2	AAH71563///AK092701///AK127780///AK291008///AK308441///BAC03952///BAC87130///BAF83697///BC016290///BC071563///BX648319///CB140971///EAW69768///EAW69769///NM_152608///NP_689821///Q6IQ49	SDE2 telomere maintenance homolog	163859	ENSG00000143751	-0.206869	0.866415	0.140972	0.176303
1553349_at	ARID2	AAH18661///AAH38726///AAH90062///AAU20329///AAZ74794///AB046777///AK027617///AK027718///AK055181///AK075385///AK127872///AL832200///AY727870///BAB13383///BAB55236///BAB55320///BAC11585///BAC87171///BC018661///BC038726///BC064625///BC090062///BX537879///BX648152///BX649133///CAD91164///CAD97878///CAH18689///CN419675///CR749833///DQ096628///EAW57888///EAW57889///EAW57890///EAW57891///NM_001347839//…	AT-rich interaction domain 2	196528	ENSG00000189079	-0.44305	0.735578	0.00106443	0.00189455
1553359_at	FBXL18	AA878073///AAH04228///AAH06426///AAH13435///AAH24256///AK001638///AK021529///AK057042///AK095394///AK123535///AK130444///AK294949///BAB13838///BAB71354///BAC85637///BAG53041///BAG58024///BC004228///BC006426///BC013435///BC015445///BC024256///BC042819///DC307306///EAW87337///EAW87338///EAW87339///EAW87340///NM_001321213///NM_001363441///NM_001363442///NM_024963///NP_001308142///NP_001350370///NP_0…	F-box and leucine rich repeat protein 18	80028	ENSG00000155034	-0.0533455	0.963699	0.362429	0.415108
1553369_at	FAM129C	AA649002///AAH53606///AAO83574///AAO83575///AAO83576///AI688885///AK074069///AK097121///AK298062///AK300046///AK301159///AY254197///AY254198///AY254199///BAB84895///BAC04955///BAG60355///BAG61856///BAG62749///BC033225///BC053606///DC296532///EAW84615///EAW84616///EAW84617///EAW84618///EAW84619///EAW84620///NM_001098524///NM_001321826///NM_001321827///NM_001321828///NM_001363609///NM_173544///NP_0…	family with sequence similarity 129 member C	199786	ENSG00000167483	-1.10108	0.466167	1.78796e-12	8.41059e-12
1553397_at	CCDC13	AAH36050///AK058196///AK302859///BAB71711///BAG64044///BC036050///BM664398///EAW64669///EAW64670///EAW64671///NM_144719///NP_653320///Q8IYE1///XM_005264898///XM_005264899///XM_011533418///XM_011533419///XM_011533420///XM_011533421///XM_017005781///XP_005264955///XP_005264956///XP_011531720///XP_011531721///XP_011531722///XP_011531723///XP_016861270///XR_940385	coiled-coil domain containing 13	152206	ENSG00000244607///ENSG00000280571	0.0758394	1.05397	0.0419407	0.0581694
1553510_s_at	CNOT9	AA806815///AAH07102///AAI37456///AAI37457///AB500892///AK293281///AK296037///AK316567///BAA13508///BAG38156///BAG58803///BAH11481///BAJ07307///BC007102///BC137455///BC137456///DC299874///EAW70624///EAW70625///NM_001271634///NM_001271635///NM_005444///NP_001258563///NP_001258564///NP_005435///NR_073390///Q92600///XM_011512138///XM_017005248///XM_017005249///XP_011510440///XP_016860737///XP_0168607…	CCR4-NOT transcription complex subunit 9	9125	ENSG00000144580	-0.0800889	0.945999	0.331997	0.383364
1553528_a_at	TAF5	AAC50902///AAC51215///AAH52268///AAI36341///AAI36349///AK223615///AK291229///AL137373///AW136916///BAD97335///BAF83918///BC052268///BC136340///BC136348///BG290312///CAA64777///EAW49645///EAW49646///NM_006951///NM_139052///NP_008882///NP_620640///Q15542///U75309///U80191///X95525	TATA-box binding protein associated factor 5	6877	ENSG00000148835	-0.247706	0.842234	0.00124925	0.00220255
1553530_a_at	ITGB1	AAA59182///AAA74402///AAA74403///AAA79832///AAA79833///AAA79834///AAA79835///AAA81366///AAH20057///AAI13902///AI261443///AK291697///AL710802///BAF84386///BC020057///BC113901///BM791591///BM973433///BX537407///CAD97649///CX868374///CX871886///DA600874///DB063946///DB292597///EAW85948///EAW85949///EAW85950///EAW85951///EAW85952///EAW85953///EAW85954///EAW85955///EAW85956///EAW85957///EAW85958///EAW…	integrin subunit beta 1	3688	ENSG00000150093	0.416974	1.33512	7.56243e-05	0.000155334
1553535_a_at	RANGAP1	AAH04990///AAH14044///AAH19676///AAH41396///AB058738///AK302222///AK303524///BAB47464///BAG63578///BAG64552///BC004990///BC014044///BC019676///BC041396///BC048990///BM551472///CAA57714///CAG30443///CR456557///CX872993///DA269460///EAW60420///EAW60421///EAW60422///EAW60423///EAW60424///HY062550///HY251691///NM_001278651///NM_001317930///NM_002883///NP_001265580///NP_001304859///NP_002874///P46060/…	Ran GTPase activating protein 1	5905	ENSG00000100401	0.0407008	1.02861	0.860295	0.881844
1553551_s_at	ND2	AAB58944///P03891///YP_003024027	MTND2	4536	ENSG00000198763	-0.14986	0.901338	0.0124344	0.0188698
1553567_s_at	ATP6	AAB58948///P00846///YP_003024031	ATP synthase F0 subunit 6	4508	ENSG00000198899	-0.145958	0.903779	0.000216473	0.000419007
1553569_at	COX2	AAB58946///P00403///YP_003024029	cytochrome c oxidase subunit II	4513	ENSG00000198712	-0.0608191	0.95872	0.0744502	0.0984933
1553572_a_at	CYGB	AAH29798///AB057769///AI470692///AJ315162///AK098057///BAB87840///BAC05223///BC029798///BQ881744///BX647425///CAC86186///EAW89405///EAW89406///NM_134268///NP_599030///Q8WWM9///XM_005257005///XM_017024116///XP_005257062///XP_016879605	cytoglobin	114757	ENSG00000161544	-0.420062	0.747393	4.89782e-06	1.15518e-05
1553575_at	ND6	AAB58954///P03923///YP_003024037	NADH dehydrogenase, subunit 6 (complex I)	4541	ENSG00000198695	-0.365523	0.776187	0.0103012	0.0158418
1553581_s_at	SREK1IP1	AAI08717///AAI27086///AAI27087///AK094073///AL832348///BAC04279///BC047006///BC108716///BC127085///BC127086///EAW51366///EAW51367///EAW51368///HM370403///NM_173829///NP_776190///Q8N9Q2///XM_011543344///XP_011541646	SREK1 interacting protein 1	285672	ENSG00000153006	0.0506872	1.03576	0.425409	0.478619
1553587_a_at	POLE4	AAF90132///AAH31331///AAY15030///AI815728///AY034104///BC031331///BU594966///BU597500///CA454961///CF529348///EAW99597///EAW99598///EAW99599///NM_019896///NP_063949///Q9NR33	DNA polymerase epsilon 4, accessory subunit	56655	ENSG00000115350	0.548089	1.46215	7.40415e-10	2.62409e-09
1553588_at	ND3///SH3KBP1	AAB58950///P03897///YP_003024033///AAF37854///AAH15806///AAH50663///AAK95587///AAN77231///AAO13348///AAS00497///AAT08174///AF230904///AF329267///AF329268///AF542051///AK293234///AK293237///AK300189///AK307276///AK313308///AY423734///AY542305///BAG36113///BAH11470///BAH11471///BAH13234///BC015806///BC041055///BC050663///BP224209///CAK32182///CAK32183///DC359739///DC409010///DR000949///EAW98964///E…	NADH dehydrogenase, subunit 3 (complex I)///SH3 domain containing kinase binding protein 1	4537///30011	ENSG00000198840///ENSG00000147010	-0.0220507	0.984832	0.596121	0.645139
1553677_a_at	TIPRL	AAH09506///AB097034///AI167356///AK313520///AL049670///BAC77387///BAG36300///BC009506///BX431957///BX648646///CAB41244///CAI46265///EAW90820///EAW90821///NM_001031800///NM_152902///NP_001026970///NP_690866///O75663	TOR signaling pathway regulator	261726	ENSG00000143155	-0.465792	0.724073	1.61454e-06	4.0165e-06
1553681_a_at	PRF1	AAA60065///AAA60167///AAA63618///AAH47695///AAH63043///AB209604///ACU25794///AGS13731///AGS13732///AHC72295///AHC72296///AK312754///BAD92841///BAG35621///BC047695///BC063043///BQ051559///BQ654088///CAA31612///DA816891///DA941244///EAW54407///FJ555237///HY075867///L40557///M28393///NM_001083116///NM_005041///NP_001076585///NP_005032///P14222///X13224	perforin 1	5551	ENSG00000180644	1.55226	2.93276	6.37043e-18	5.36136e-17
1553693_s_at	CBR4	AAH21973///AAH33650///AK027337///AK291756///AL049442///AL833393///AV704400///BAB55045///BAF84445///BC021973///BC033650///BG119539///BQ230058///CAH10582///CBF61666///CBU86558///DA217727///EAX04797///EAX04798///NM_032783///NP_116172///Q8N4T8///W70279///XM_005263315///XM_005263316///XM_006714391///XM_006714392///XM_011532385///XM_011532386///XM_017008782///XM_017008783///XP_005263372///XP_005263373/…	carbonyl reductase 4	84869	ENSG00000145439	-0.243261	0.844833	0.028985	0.0413195
1553703_at	ZNF791	AAI06938///AAI06939///AF006199///AK074877///AK297715///AK298597///AK307775///BAC11261///BAH12653///BAH12822///BC106937///BC106938///BP319293///CAF86957///DC329382///EAW84278///NM_153358///NP_699189///Q3KP31///XM_017026412///XP_016881901	zinc finger protein 791	163049	ENSG00000173875	0.389647	1.31007	5.96009e-06	1.39488e-05
1553709_a_at	PRPF38A	AAH00777///AAH63655///AAI05005///AAI05007///AK027842///AK092038///AK315621///BAB55405///BAC03796///BAG37989///BC000777///BC063655///BC105004///BC105006///BE465896///BF223635///BU508261///DA055001///EAX06782///NM_032284///NM_032864///NP_116253///Q8NAV1///XM_011542315///XP_011540617	pre-mRNA processing factor 38A	84950	ENSG00000134748	-0.160879	0.89448	0.00997554	0.0153689
1553715_s_at	MCRIP2	AAH01912///AAI11392///AAK67346///AF386504///AJ709169///AK054811///BC001912///BC007346///BC010562///BC111391///BE727113///BG489095///BM761884///BQ222343///DB452069///DT218216///EAW85779///EAW85780///EAW85781///EAW85782///NM_001331229///NM_001331230///NM_032371///NM_138418///NP_001318158///NP_001318159///NP_612427///NR_138604///NR_138605///NR_138606///NR_138607///NR_138608///NR_138609///NR_138610//…	MAPK regulated corepressor interacting protein 2	84331	ENSG00000172366	0.431384	1.34853	1.5775e-07	4.37657e-07
1553718_at	ZNF548	AAH30788///AK057494///AK299069///AW449330///BAB71509///BAG61135///BC030788///BP244372///EAW72499///NM_001172773///NM_152909///NP_001166244///NP_690873///Q8NEK5///XM_017026316///XP_016881805	zinc finger protein 548	147694	ENSG00000188785	-0.0224105	0.984586	0.40922	0.462866
1553728_at	LRRC43	AAH29245///AK124107///BAC85772///BC029245///DA951767///NM_001098519///NM_152759///NP_001091989///NP_689972///Q8N309///XM_017019124///XM_017019125///XP_016874613///XP_016874614	leucine rich repeat containing 43	254050	ENSG00000158113	0.158696	1.11628	0.00146488	0.00256
1553743_at	METTL21A	AAH09462///AAH33720///AAL66295///AAX93175///AF455817///AI332764///AI363134///AK093812///BAC04229///BC009462///BC033720///BG198655///BG832122///CN367990///EAW70411///EAW70412///EAW70413///EAW70414///EAW70415///EAW70416///EAW70417///NM_001127395///NM_001308021///NM_001330130///NM_001330131///NM_001330132///NM_001330133///NM_001330134///NM_001330135///NM_001330136///NM_001330137///NM_145280///NP_001…	methyltransferase like 21A	151194	ENSG00000144401	-0.134018	0.91129	0.170453	0.209442
1553803_at	SPATA32	AAH28124///AAP97314///AF433663///AK058143///AK302184///BAB71683///BAH13643///BC028124///BP369808///BP370574///EAW51532///KF274533///NM_152343///NP_689556///Q96LK8	spermatogenesis associated 32	124783	ENSG00000184361	0.0136554	1.00951	0.480564	0.533176
1553856_s_at	P2RY10	AAB57836///AAH51875///AAH95498///AAP32293///AK292138///AK313218///AW294346///BAF84827///BC051875///BC095498///BX104083///CD639881///DA817144///DB131258///DB213380///EAW98594///EAW98595///NM_001324218///NM_001324221///NM_001324225///NM_014499///NM_198333///NP_001311147///NP_001311150///NP_001311154///NP_055314///NP_938147///O00398	P2Y receptor family member 10	27334	ENSG00000078589	1.52229	2.87246	1.90367e-23	3.11461e-22
1553906_s_at	FGD2	AAH23645///AAH53655///ADO22488///AK024456///AK092732///AK097230///AK097981///AK098248///AK131079///AK290419///AK300964///AK301156///BAB15746///BAC04982///BAC85129///BAF83108///BAG62589///BAG62746///BC023645///BC053655///BC062363///BX648164///EAX03932///EAX03933///GQ900971///NM_173558///NP_775829///Q7Z6J4///SPT35759///XM_011514372///XM_011514373///XM_017010429///XP_011512674///XP_011512675///XP_01…	FYVE, RhoGEF and PH domain containing 2	221472	ENSG00000146192	1.29457	2.45304	8.58039e-30	3.01966e-28
1553947_at	EXOSC6	AAH52252///AK024276///AK095542///BC052252///EAW51841///NM_058219///NP_478126///Q5RKV6	exosome component 6	118460	ENSG00000223496	-0.113223	0.92452	0.856167	0.878129
1553954_at	ALG14	AAH11706///AK289395///AW242346///BAF82084///BC011706///EAW73026///EAW73027///HY073066///NM_001305242///NM_144988///NP_001292171///NP_659425///NR_131032///Q96F25///XM_005270582///XM_011540897///XP_005270639///XP_011539199///XR_001737024///XR_001737025///XR_946568	ALG14, UDP-N-acetylglucosaminyltransferase subunit	199857	ENSG00000172339	0.246058	1.18596	0.00464352	0.00751855
1553955_at	PPP1R21	AA449986///AAH11978///AAH40721///AAI11060///AAI17280///AAI43464///AAI43467///AAN08625///AAX93161///AK122900///AK172753///AK172762///AK307755///AY092062///AY134855///BAD18739///BAD18745///BC011978///BC040721///BC111059///BC117279///BC143463///BC143466///EAX00197///EAX00198///EAX00199///EAX00200///EAX00201///NM_001135629///NM_001135630///NM_001193475///NM_152994///NP_001129101///NP_001180404///NP_6…	protein phosphatase 1 regulatory subunit 21	129285	ENSG00000162869	0.182328	1.13471	0.00240934	0.00406776
1553959_a_at	B3GALT6	AAH51719///BC015549///BC041621///BC051719///BE249959///BF002665///BG290330///EAW56269///NM_080605///NP_542172///Q96L58	beta-1,3-galactosyltransferase 6	126792	ENSG00000176022	-0.0294948	0.979763	0.87837	0.897112
1553968_a_at	SCAMP4///ADAT3	AAH11747///AAH16509///AAH62598///AAQ13496///AAQ13643///AF109187///AF173896///AK074586///AK074967///AK091166///AK092056///AK307641///AK307700///AL832731///BAC03797///BAC11075///BAC11322///BC007958///BC011747///BC016509///BC016685///BC062598///BX647235///CA417608///CAF86165///EAW69435///EAW69439///NM_001329539///NM_001329540///NM_079834///NP_001316468///NP_001316469///NP_524558///Q969E2///AAH11824/…	secretory carrier membrane protein 4///adenosine deaminase, tRNA specific 3	113178///113179	ENSG00000227500///ENSG00000213638	-0.00113067	0.999217	0.892981	0.909444
1553974_at	C22orf39	AAH62599///AI379685///AK095271///AK290073///BAF82762///BC030758///BC046204///BC062599///BX337505///BX648073///CAG30225///CR456339///EAX03039///EAX03040///EAX03041///NM_001166242///NM_173793///NP_001159714///NP_776154///Q6P5X5	chromosome 22 open reading frame 39	128977	ENSG00000242259	-0.271386	0.828523	0.000987692	0.00176403
1553978_at	BORCS8	AAH04449///AAI57838///AAI57869///AK057161///AK128256///BC000489///BC004449///BC010178///BC010931///BC064537///BC073957///BC157837///BC157868///BC171829///BC171869///BQ186686///CA421006///DA440390///NM_001145783///NM_001145784///NP_001139255///NP_001139256///Q96FH0	BLOC-1 related complex subunit 8	729991	ENSG00000254901	0.478357	1.39316	4.23638e-10	1.53801e-09
1553979_at	ZNF121	AA096354///AK297919///AU253046///AW949690///BAG60237///BF763738///CN360954///CN360955///DC424100///EAW84042///NM_001008727///NM_001308269///NP_001008727///NP_001295198///P58317///XM_017027239///XP_016882728	zinc finger protein 121	7675	ENSG00000197961	-0.414156	0.750459	1.1794e-06	2.97681e-06
1553984_s_at	DTYMK	AA427388///AA446104///AAG23765///AAH01827///AAI47007///AAI47011///AAI71902///AAY14920///AF258562///AK126180///AK223434///AW273041///BAD97154///BC001827///BC147006///BC147010///BC171894///BC171902///BC171903///BF951595///BG765702///BM552707///BQ021114///CAA38528///CAG46783///CAG46812///CF528035///CN356277///CR541986///CR542015///CX166352///EAW71282///EAW71283///EAW71284///EAW71285///EAW71286///L16…	deoxythymidylate kinase	1841	ENSG00000168393	-0.296552	0.814196	6.56781e-05	0.000136016
1553991_s_at	VSIG10///LOC101928274	AAH28698///AAH34471///AK000681///AK094977///BAA91322///BC001437///BC028698///BC034471///DA995625///DB174919///EAW98119///EAW98120///EAW98121///NM_019086///NP_061959///Q8N0Z9///XM_005253908///XM_006719467///XM_006719468///XM_011538502///XM_017019504///XM_017019505///XM_017019506///XP_005253965///XP_006719530///XP_006719531///XP_011536804///XP_016874993///XP_016874994///XP_016874995///XR_002957341/…	V-set and immunoglobulin domain containing 10///uncharacterized LOC101928274	54621///101928274	ENSG00000176834	-1.80773	0.28564	1.936e-34	1.28134e-32
1553993_s_at	MED25///MIR6800	AAD15565///AAG15589///AAH24312///AAH65297///AAM20739///AAQ04648///AAS45401///ACB88861///ACB88862///ACB88863///ACB88864///ACB88865///ACB88866///ACB88867///ACB88868///ACB88869///ACB88870///ACB88871///ACB88872///ACB88873///ACB88874///ACB88875///ACB88876///ACB88877///ACB88878///ACB88879///ACB88880///AF261072///AF283769///AF447873///AJ617479///AK055844///AK289460///AK298897///AK307330///AL136746///AY5…	mediator complex subunit 25///microRNA 6800	81857///102465480	ENSG00000104973///ENSG00000284114	0.364678	1.28759	0.000368364	0.000692912
1554014_at	CHD2	AA907775///AAB87382///AAH07347///AAH20810///AAP35699///AAZ85980///AAZ85981///ACS13730///AF006514///AK095933///AK292850///AK295909///AL831836///AY429527///AY429528///BAF85539///BAH12220///BC007347///BC020810///BC047036///BC107885///BT007050///BU630151///BX537626///CN277753///CT003638///DB111282///DB121252///DQ088985///DQ088986///EAX02160///EAX02161///EAX02162///EAX02163///EAX02164///EAX02165///NM_…	chromodomain helicase DNA binding protein 2	1106	ENSG00000173575	0.122535	1.08865	0.127277	0.160699
1554016_a_at	USB1	AAH04415///AAH06291///AAH07774///AAH10099///AAH21554///AK023216///AK124443///AK126223///AK293220///AK298473///AK301494///AK303121///BAB14469///BAG56759///BAG60684///BAG63005///BAG64227///BC004415///BC006291///BC007774///BC010099///BC021554///BF733890///BI910866///BM193105///BQ223186///BX117268///DB364698///DB382938///DC363309///DC380401///DC386004///EAW82962///EAW82963///EAW82964///NM_001195302//…	U6 snRNA biogenesis phosphodiesterase 1	79650	ENSG00000103005	0.566042	1.48046	1.53925e-13	8.02716e-13
1554020_at	BICD1	AA207154///AA249429///AAB94805///AAB94806///AAI36373///AK095648///AK290188///AK313430///AL117598///AU132680///BAF82877///BC010091///BC047110///BC136372///EAW88532///EAW88533///EAW88534///NM_001003398///NM_001354186///NM_001354187///NM_001354188///NM_001354189///NM_001363603///NM_001714///NP_001003398///NP_001341115///NP_001341116///NP_001341117///NP_001341118///NP_001350532///NP_001705///NR_14872…	BICD cargo adaptor 1	636	ENSG00000151746	-1.05851	0.480129	1.94265e-26	4.37202e-25
1554021_a_at	ZNF12	AAI37069///AAI37070///AAI54415///AAM28195///AAS55104///AB021643///AF505656///AI879099///AK022691///AK055709///AK293925///AY500354///BAA86989///BAB14183///BAG57306///BC051892///BC137068///BC137069///BC144465///BC154414///BX114779///BX640749///CAA36560///CAE45857///EAW55012///EAW55013///EAW55014///EAW55015///EAW55016///NM_006956///NM_016265///NP_008887///NP_057349///P17014///X52334	zinc finger protein 12	7559	ENSG00000164631	-0.396605	0.759644	1.61052e-05	3.59052e-05
1554026_a_at	MYO10	AAF17363///AAF36524///AAF36525///AAF37875///AAF68025///AAH41694///AAH50682///AAH71965///AAH94838///AAI08737///AAI37169///AAI50286///AB018342///AF132021///AF132022///AF184153///AF234532///AF247457///AI086647///AK001501///AK024719///AK025921///AK074717///AK125246///AK295630///AK295736///AK303459///AK316138///AL832428///BAA34519///BAC11158///BAG58507///BAG64502///BAH12170///BAH14509///BC014956///BC0…	myosin X	4651	ENSG00000145555	-0.76003	0.590484	0.00218937	0.0037202
1554039_at	DGLUCY	AA192653///AAH09182///AAH10614///AAH65558///AAQ88880///AB210031///AI825879///AK022564///AK023200///AK024603///AK091394///AK097262///AK097294///AK098752///AK123532///AK222531///AK308857///AL602721///AY358516///AY927602///BAB14102///BAB14458///BAB14932///BAC03653///BAD96251///BAE06113///BAG53449///BAG53908///BC009182///BC010614///BC065558///BX161393///BX247989///BX248060///BX248294///BX248782///BX5…	D-glutamate cyclase	80017	ENSG00000133943	-0.195409	0.873325	0.00217768	0.0037024
1554067_at	C12orf66	AAH71634///AK057111///AK095383///AK129933///AV653957///BAB71367///BC036246///BC071634///DB313913///EAW97124///NM_001300940///NM_001300941///NM_152440///NP_001287869///NP_001287870///NP_689653///Q96MD2///W44639	chromosome 12 open reading frame 66	144577	ENSG00000174206	0.101295	1.07274	0.130706	0.164603
1554078_s_at	DNAJA3	AAC29066///AAF66245///AAH07225///AAH11855///AAH12343///AAH14062///AAH20248///AAH30145///AAH32100///AAL35323///AB209923///AF061749///AF244136///AF411044///AK001333///AK127660///AK223105///AK295391///AK314218///BAD93160///BAD96825///BAG36892///BAG50893///BAG58345///BC007225///BC011855///BC012343///BC014062///BC020248///BC030145///BC032100///BX445320///DA172592///EAW85303///EAW85304///EAW85305///NM_…	DnaJ heat shock protein family (Hsp40) member A3	9093	ENSG00000103423///ENSG00000276726	-0.173506	0.886685	0.0185391	0.0273948
1554082_a_at	NOL9	AAH09257///AAH12439///AAH63639///AAH94836///AAI05096///AAI10850///AAI12279///AK026976///AK091284///AK289653///BAB15611///BAF82342///BC009257///BC012439///BC063639///BC073860///BC094836///BC105095///BC110849///BC112278///BC143646///BE383415///BF969522///BI828678///BU728251///BX393201///CA391953///CA432392///EAW71550///NM_024654///NP_078930///Q5SY16///XM_005263493///XM_011542147///XM_017002337///XM…	nucleolar protein 9	79707	ENSG00000162408	-0.0647007	0.956144	0.566814	0.617285
1554093_a_at	SNAPC5	AAC61873///AAH14315///AF093593///AK024763///AK292051///AK312018///BAF84740///BC014315///BC066984///BG764762///BP211241///BU679510///CD685245///CN347010///DB037177///EAW77770///EAW77771///EAW77772///HY005747///NM_001329613///NM_001329614///NM_001329615///NM_006049///NP_001316542///NP_001316543///NP_001316544///NP_006040///NR_138061///O75971	small nuclear RNA activating complex polypeptide 5	10302	ENSG00000174446	0.0968106	1.06941	0.13275	0.166929
1554114_s_at	SSH2	AAH08941///AAH11636///AAH68223///AAL92027///AB051512///AB072358///AB072359///AB099290///AF086010///AF484838///AI609950///AK091432///AK094204///AK094429///AK296413///AK308887///BAB21816///BAB84117///BAB84118///BAC97813///BAG52360///BAG59076///BC008941///BC011636///BC068223///CCQ43800///DA749059///DA861985///EAW51209///EAW51210///EAW51211///EAW51212///EAW51213///NM_001282129///NM_001282130///NM_001…	slingshot protein phosphatase 2	85464	ENSG00000141298	0.1566	1.11466	0.22244	0.266878
1554126_at	MSRB3	AAH40053///AAQ88596///AK094185///AK122602///AK293084///AK299065///AK316365///AL833622///AY358229///BAF85773///BAG61131///BAH14736///BC040053///BX500552///BX640871///BX648776///CAE45929///CAI46018///DC357690///DQ786269///EAW97151///NM_001031679///NM_001193460///NM_001193461///NM_198080///NP_001026849///NP_001180389///NP_001180390///NP_932346///Q8IXL7///XM_024448918///XM_024448919///XM_024448920///…	methionine sulfoxide reductase B3	253827	ENSG00000174099	0.294657	1.22659	8.49801e-08	2.43061e-07
1554132_a_at	CCSER2	AAG44473///AAH30528///AB032954///AF241785///AI001725///AK024324///AK098675///AK294321///AK298966///BAA86442///BAB14884///BAG57595///BAG61061///BC020910///BC030528///BQ028021///BQ440427///BU599757///BX640691///CAE45815///CAJ42724///CR991891///DA215550///DC349473///DR433316///EAW80349///EAW80350///EAW80351///EAW80352///NM_001284240///NM_001284241///NM_001284242///NM_001284243///NM_001351290///NM_00…	coiled-coil serine rich protein 2	54462	ENSG00000107771	0.43318	1.35021	6.32552e-05	0.000131235
1554148_a_at	SLC33A1	AAH14416///AK312268///BAA20072///BAG35199///BC014416///D88152///EAW78743///EAW78744///NM_001190992///NM_001363883///NM_004733///NP_001177921///NP_001350812///NP_004724///O00400///XM_011513311///XM_017007462///XM_017007463///XM_017007464///XP_011511613///XP_016862951///XP_016862952///XP_016862953///XR_001740361///XR_001740362///XR_002959605	solute carrier family 33 member 1	9197	ENSG00000169359	0.0459659	1.03237	0.287465	0.337049
1554149_at	CLDND1	AA811441///AAF29137///AAH01757///AAH13610///AAH22551///AAH95441///AAQ89479///AF161522///AJ270952///AK075367///AL080097///AW449183///AY359121///BAG52123///BC001757///BC013610///BC022551///BC095441///BF967477///BI552824///BU784186///CAB45709///CAB89684///CD520771///DB461184///DB465920///EAW79856///EAW79857///EAW79858///EAW79859///EAW79860///EB386420///NM_001040181///NM_001040182///NM_001040183///NM…	claudin domain containing 1	56650	ENSG00000080822	0.0462056	1.03255	0.43401	0.487443
1554153_a_at	PHF21A	AAF64262///AAH15714///AAM09095///AB051483///AF208848///AK021530///AK023258///AL359593///AL359608///AY090777///BAB13839///BAB14492///BAB21787///BC015714///BX648236///CAH10542///CB266669///EAW68012///EAW68013///EAW68014///EAW68015///EAW68016///EAW68017///EAW68018///NM_001101802///NM_001352025///NM_001352026///NM_001352027///NM_001352028///NM_001352029///NM_001352030///NM_001352031///NM_001352032///…	PHD finger protein 21A	51317	ENSG00000135365	0.0825014	1.05885	0.179411	0.219611
1554154_at	GDAP2	AA281062///AA825512///AAH13132///AI125031///AK000149///BAA90976///BC013132///BC013324///BJ992034///BX100817///BX459360///BX647355///DA608938///DB043931///EAW56682///EAW56683///NM_001135589///NM_017686///NP_001129061///NP_060156///Q9NXN4///XM_005270959///XM_011541621///XM_011541622///XM_011541623///XM_011541624///XM_017001531///XM_017001532///XP_005271016///XP_011539923///XP_011539924///XP_0115399…	ganglioside induced differentiation associated protein 2	54834	ENSG00000196505	0.365623	1.28844	6.35221e-05	0.000131755
1554167_a_at	GOLGA7	AAD39919///AAF65180///AAH12032///AB104615///AF068291///AF125102///AK026613///AL695304///AV650886///BAC82368///BC001227///BC012032///BG939345///BI546026///BI553491///BP341683///EAW63258///EAW63259///HY099624///HY131836///HY136581///NM_001002296///NM_001174124///NM_001362979///NM_001362980///NM_016099///NP_001002296///NP_001167595///NP_001349908///NP_001349909///NP_057183///NR_156425///NR_156426///…	golgin A7	51125	ENSG00000147533	0.175719	1.12953	0.0154755	0.0231442
1554168_a_at	SH3KBP1	AAF37854///AAH15806///AAH50663///AAK95587///AAN77231///AAO13348///AAS00497///AAT08174///AF230904///AF329267///AF329268///AF542051///AK293234///AK293237///AK300189///AK307276///AK313308///AY423734///AY542305///BAG36113///BAH11470///BAH11471///BAH13234///BC015806///BC041055///BC050663///BP224209///CAK32182///CAK32183///DC359739///DC409010///DR000949///EAW98964///EAW98965///EAW98966///EAW98967///NM_…	SH3 domain containing kinase binding protein 1	30011	ENSG00000147010	0.0888849	1.06355	0.252985	0.300211
1554177_a_at	DMAC2L	AAB50202///AAH11549///AAL13058///AAL58839///AF052186///AF390029///AK290008///AY052377///BAF82697///BC011549///BC087851///BG699167///BI755956///BU189283///CD517203///DA033027///EAW65718///EAW65719///EAW65720///EAW65721///EAW65722///EAW65723///NM_001003803///NM_001003805///NM_015684///NP_001003803///NP_001003805///NP_056499///NR_033761///Q99766///U79253///XM_005267537///XM_011536649///XM_011536650/…	distal membrane arm assembly complex 2 like	27109	ENSG00000125375	-0.0783225	0.947158	0.00664322	0.0105254
1554178_a_at	FAM126B	AAH39295///AAX88971///AAY14726///AK001843///AK027168///AK095236///AK097111///AK124184///AK124937///AK315104///AL832234///AL832346///AL833403///BAG37564///BAG53423///BAG54019///BC039295///BC045174///DA848582///EAW70230///EAW70231///EAW70232///NM_001321618///NM_001321619///NM_001321621///NM_001321622///NM_001321623///NM_001321624///NM_001321625///NM_001321626///NM_001321627///NM_001321628///NM_0013…	family with sequence similarity 126 member B	285172	ENSG00000155744	0.423646	1.34131	2.01236e-05	4.42806e-05
1554192_s_at	TRMT44	AAH35655///AK022953///AK092387///AK093044///AK096417///AW001883///BAC04031///BC035655///CA450523///CB991944///EAW82337///NM_001031742///NM_001350233///NM_024950///NM_152544///NP_001337162///NP_689757///Q8IYL2///XM_011513406///XM_011513407///XM_011513408///XM_011513409///XM_011513410///XM_017007811///XP_011511708///XP_011511709///XP_011511710///XP_011511711///XP_011511712///XP_016863300///XR_00174…	tRNA methyltransferase 44 homolog	152992	ENSG00000155275	0.0133381	1.00929	0.966151	0.971714
1554201_at	CABP4	AAH33167///AAK83462///AK311199///AL712439///AY039217///BC033167///BM665388///EAW74627///EAW74628///EAW74629///EAW74630///NM_001300895///NM_001300896///NM_145200///NP_001287824///NP_001287825///NP_660201///P57796///XM_005274114///XM_011545181///XM_011545182///XM_011545183///XM_017018025///XM_024448615///XM_024448616///XP_005274171///XP_011543483///XP_011543484///XP_011543485///XP_016873514///XP_02…	calcium binding protein 4	57010	ENSG00000175544	0.133426	1.0969	0.0103054	0.0158437
1554208_at	MEI1	AAH25400///AAH32248///AAH35720///AAH70111///AAY27427///AAY27428///AK092934///AK093341///AK094461///AK097834///AK128158///AK301391///AK301435///AK303957///AK307341///AK311552///AY952376///AY952377///BAC04138///BAC04361///BAC05179///BAC87303///BAH13471///BAH13481///BAH14083///BC025400///BC029582///BC032248///BC035720///BC070111///BC144638///EAW60465///NM_152513///NP_689726///Q5TIA1///XM_011529935//…	meiotic double-stranded break formation protein 1	150365	ENSG00000167077	0.691197	1.61462	3.36104e-16	2.35229e-15
1554229_at	CREBRF	AAH41709///AAN28956///AAO18732///AAV34175///AK122675///AK124117///AK291677///AK297424///AK300043///AY139008///AY174896///AY635785///BAF84366///BAG53659///BAG54011///BAG61854///BAH12579///BC041709///BC043185///BX647573///BX647768///CAI46039///CAI46104///EAW61414///EAW61415///EAW61416///NM_001168393///NM_001168394///NM_153607///NP_001161865///NP_001161866///NP_705835///Q8IUR6///XM_005265821///XM_00…	CREB3 regulatory factor	153222	ENSG00000164463	0.3393	1.26514	0.00205085	0.00350221
1554239_s_at	ZADH2	AAH18081///AAH33780///AAH78661///AK292880///AK302801///BAF85569///BAG64003///BC010734///BC018081///BC033780///BC064618///BC075853///BC078661///BU682476///BX361234///BX647730///CBX51382///EAW66569///NM_001306093///NM_175907///NP_001293022///NP_787103///Q8N4Q0///XM_024451166///XP_024306934	zinc binding alcohol dehydrogenase domain containing 2	284273	ENSG00000180011	-0.552411	0.68188	7.95744e-14	4.28025e-13
1554240_a_at	ITGAL	AAA16474///AAC31672///AAH08777///AAZ38713///AK298674///AK303190///AK314246///BAG36913///BAG60839///BAG64283///BC008777///CA430398///CAA68747///CAA80461///DC324373///EAW52243///EAW52244///EAW52245///NM_001114380///NM_002209///NP_001107852///NP_002200///P20701///XM_005255313///XM_006721044///XM_011545849///XM_024450262///XP_005255370///XP_006721107///XP_011544151///XP_024306030///XR_950794///Y00796	integrin subunit alpha L	3683	ENSG00000005844	1.88078	3.68275	7.62156e-28	2.09177e-26
1554241_at	COCH	AAC39545///AAH07230///AAQ89259///AAW82432///AF006740///AK123362///AK130273///AK292724///AW629100///AY358900///BAC85316///BAF85413///BAG53895///BC000640///BC007230///BC018827///EAW65963///EAW65964///EAW65965///NM_001135058///NM_001347720///NM_004086///NP_001128530///NP_001334649///NP_004077///O43405///U09203///XM_017021071///XM_024449506///XP_016876560///XP_024305274	cochlin	1690	ENSG00000100473	-0.354438	0.782174	0.00011466	0.000230165
1554245_x_at	ARL17A///ARL17B	AA911712///AAF64278///AAH00924///AAH30570///AAH41803///AAM12600///AB209344///AF086297///AF208864///AF493886///AK095350///AK289590///AK315857///BAD92581///BAF82279///BAF98748///BC000924///BC020869///BC030570///BC041803///BC071681///BX102203///BX537922///BX647266///CA449330///DA761795///DA979569///DB027627///DB065209///DB241677///HY151357///NM_001113738///NM_001288811///NM_001288812///NM_001288813/…	ADP ribosylation factor like GTPase 17A///ADP ribosylation factor like GTPase 17B	51326///100506084	ENSG00000185829///ENSG00000276276///ENSG00000275748///ENSG00000228696	-0.166201	0.891186	0.000411644	0.000769644
1554260_a_at	FRYL	AAD00351///AAH21803///AB020633///AK025034///AK127307///AK128452///AK131250///AL137546///AL833170///AL833444///BAA74849///BAD18429///BAG54477///BAG54677///BC021803///BC040987///BC050336///CAB70804///CAH10365///CR627228///NM_001039751///NM_015030///NP_055845///O94915///U80082///XM_005248090///XM_005248093///XM_011513680///XM_011513681///XM_011513682///XM_011513683///XM_011513684///XM_011513685///XM…	FRY like transcription coactivator	285527	ENSG00000075539	-0.114345	0.923802	0.119927	0.152269
1554287_at	TRIM4	AAG53477///AAG53478///AAH11763///AAH25949///AAS07396///AAS07397///AAS07398///AF220023///AF220024///AK092892///AK293565///BAG52624///BAG57036///BC011763///BC025949///EAL23864///EAL23865///EAW76625///EAW76626///EAW76627///EAW76628///NM_033017///NM_033091///NP_148977///NP_149082///Q9C037	tripartite motif containing 4	89122	ENSG00000146833	0.291998	1.22433	1.18968e-06	2.99995e-06
1554309_at	EIF4G3	AAC02903///AAH30578///AAH94683///AAI36644///AB209119///AF012072///AK225489///AK294883///AK302087///AK302873///AK310195///BAD92356///BAG57978///BAG63474///BAG64053///BC030578///BC072413///BC094683///BC136643///BC144335///BE159364///BF084093///CAA84397///CBX47578///CN402454///DB042721///DB096818///EAW94954///EAW94955///EAW94956///NM_001198801///NM_001198802///NM_001198803///NM_003760///NP_001185730…	eukaryotic translation initiation factor 4 gamma 3	8672	ENSG00000075151	0.405436	1.32449	0.0166971	0.024828
1554342_s_at	HELQ	AA150438///AAH15428///AAH95473///AAL85274///AF436845///AI627810///AK126255///AK128665///AK308395///AK312725///AL512702///ALQ34303///ALQ34304///BAC87559///BC011863///BC015428///BC065814///BC095473///BC111502///BM986846///CAH56359///CK000270///CK905810///DB081240///EAX05934///EAX05935///EAX05936///KU178845///KU178846///NM_001297755///NM_001297756///NM_001297757///NM_001297758///NM_001297759///NM_13…	helicase, POLQ like	113510	ENSG00000163312	-0.118365	0.921231	0.0119279	0.0181526
1554343_a_at	STAP1	AAH14958///AAY40998///AB023483///AI289185///AK313676///BAA85311///BAG36427///BC014958///BE326685///BG190230///BX372307///EAX05547///EAX05548///NM_001317769///NM_012108///NP_001304698///NP_036240///Q9ULZ2///XM_017008018///XP_016863507	signal transducing adaptor family member 1	26228	ENSG00000035720	-0.135599	0.910292	0.627984	0.674809
1554344_s_at	AQP12A///AQP12B	AB040748///BAC45006///EAW71211///NM_198998///NP_945349///Q8IXF9///A6NM10///AAH41460///AAI39749///AAI57896///AAI71912///BC041460///BC139748///BC157895///BC171912///NM_001102467///NP_001095937///XM_011511671///XM_011511672///XM_011511673///XM_011511675///XM_011511676///XM_011511677///XM_011511678///XM_017004736///XM_017004737///XP_011509973///XP_011509974///XP_011509975///XP_011509977///XP_01150997…	aquaporin 12A///aquaporin 12B	375318///653437	ENSG00000184945///ENSG00000185176	0.117434	1.0848	0.000567563	0.00104381
1554352_s_at	DENND4A	AAH28057///AAH41706///AAQ10514///AF534403///AK091268///AK091368///AK290292///AK299570///AK307411///AL832602///AL833317///AL833384///BAC03648///BAF82981///BAH13069///BC028057///BC041706///CAA45013///CAD89960///DB462436///EAW77745///NM_001144823///NM_001320835///NM_005848///NP_001138295///NP_001307764///NP_005839///Q7Z401///X63417///XM_005254120///XM_005254121///XM_005254122///XM_006720371///XM_011…	DENN domain containing 4A	10260	ENSG00000174485	0.946163	1.92674	1.36714e-26	3.18201e-25
1554365_a_at	PPP2R5C	AA487513///AA716736///AAC37603///AAC50387///AAH16183///AAL14777///AAL14778///AAL14779///AB451341///AI282996///AI692258///AK131391///AK302470///AK315072///AL834350///BAA05465///BAD18542///BAG63760///BAG70155///BC016183///BC051442///BI560029///BQ006619///BX248254///CAA93154///CAD62582///D26445///DA853338///EAW81752///EAW81753///EAW81754///EAW81755///EAW81756///EAW81757///L42375///NM_001161725///NM_…	protein phosphatase 2 regulatory subunit B'gamma	5527	ENSG00000078304	0.408384	1.3272	1.48116e-07	4.11993e-07
1554390_s_at	ACTR2	AAB64187///AAH14546///AAH36253///AF006082///AK295157///AK301634///AK315205///AL049356///BAG37642///BAG58171///BAG63117///BC014546///BC036253///BI670123///BQ425220///BQ684301///BU184246///BX491447///BX649080///CN291246///DC404298///EAW99908///EAW99909///EAW99910///EAW99911///EAW99912///EAW99913///EAW99914///NM_001005386///NM_005722///NP_001005386///NP_005713///P61160///W15444	ARP2 actin related protein 2 homolog	10097	ENSG00000138071	0.227561	1.17085	0.0635178	0.0851652
1554406_a_at	CLEC7A	AA361063///AAG33923///AAH13385///AAH71746///AAH93829///AAH93831///AAK20114///AAK20115///AAK20116///AAK37473///AAK37474///AAL11711///AAL11712///AAL11713///AAL11714///AAL11715///AAL11716///AAL11717///AAL11718///AAQ89048///AAQ89361///AF313468///AF313469///AF400595///AF400596///AF400597///AF400598///AF400599///AF400600///AF400601///AF400602///AJ312372///AJ312373///AK294111///AK295108///AK297028///AK2…	C-type lectin domain containing 7A	64581	ENSG00000172243	2.45319	5.47625	1.02877e-27	2.79489e-26
1554408_a_at	TK1	AA633286///AAA61187///AAA61189///AAA61191///AAH06484///AAH07872///AAH07986///AAP35587///AB451268///AB451395///ADO22386///AK314950///AW183491///BAG37455///BAG70082///BAG70209///BC006484///BC007872///BC007986///BI754079///BT006941///EAW89505///EAW89506///EAW89507///EAW89508///GQ891524///K02581///NM_001346663///NM_001363848///NM_003258///NP_001333592///NP_001350777///NP_003249///P04183///XM_01702499…	thymidine kinase 1	7083	ENSG00000167900	-0.651686	0.636536	4.51569e-09	1.47493e-08
1554411_at	CTNNB1	AAD32267///AAH58926///AAL89457///AAR18817///AB062292///AB451264///AB451392///ACD11099///ACD11101///AEW16366///AK095242///AK289932///AK294778///AK296790///AK299954///AK314776///BAB93475///BAF82621///BAG57905///BAG59368///BAG61781///BAG70078///BAG70206///BC058926///BX648430///CA944934///CAA61107///CAA79497///CCH22596///DA216720///EAW64625///EAW64626///EAW64627///EAW64628///NM_001098209///NM_0010982…	catenin beta 1	1499	ENSG00000168036	-0.0292128	0.979955	0.599051	0.647831
1554417_s_at	APH1A	AAD34072///AAH01230///AAH08732///AAH09501///AAH15568///AAH17699///AAH20590///AAM61955///AAM61956///AAN63816///AAQ89310///AF151835///AF508787///AK027879///AK075295///AK075452///AK125685///AK297680///AK298832///AK298876///AK300640///AK307358///AK314490///AX775955///AX775957///AY113698///AY113699///AY358951///BAC11529///BAG51389///BAG52142///BAG60040///BAG60962///BAG60993///BAG62329///BC001230///BC0…	aph-1 homolog A, gamma-secretase subunit	51107	ENSG00000117362	0.07679	1.05467	0.411572	0.465363
1554423_a_at	FBXO7	AAF04471///AAF67155///AAH08361///AF129537///AF233225///AK054739///AK226087///AK291972///AK297841///AK301716///AL050254///BAF84661///BAG60175///BAG63187///BC008361///BC041004///BI821903///BQ326686///BU584368///BX362053///BX409547///BX648151///BX648220///BX648644///CAB43356///CAG30377///CAI46263///CR456491///EAW60023///EAW60024///EAW60025///EAW60026///NM_001033024///NM_001257990///NM_012179///NP_00…	F-box protein 7	25793	ENSG00000100225	0.754206	1.6867	1.85651e-10	6.99749e-10
1554432_x_at	SMIM11A	AAH15596///AAK68720///AAL91137///AAL91138///AK057880///AK092693///AY033902///AY081143///AY081144///BC015596///BC045820///BC064410///BF795619///BI460535///BM989806///EAX09785///EAX09786///EAX09787///EAX09788///NM_058182///NP_478062///P58511///Q8TCY0///XM_017028397///XM_017028398///XM_017028399///XP_016883886///XP_016883887///XP_016883888	small integral membrane protein 11A	54065	ENSG00000205670	-0.0488576	0.966701	0.652778	0.697445
1554433_a_at	ZNF146	AAI10501///AAI10502///AI039686///AK311486///AK313460///BC005154///BC065568///BC110500///BC110501///CAA49844///CAB41967///CN409203///DA177508///DA395000///DA645504///DA806687///DB068031///DR155969///NM_001099638///NM_001099639///NM_007145///NP_001093108///NP_001093109///NP_009076///Q15072///X70394///XM_005259214///XM_017027246///XM_017027247///XP_005259271///XP_016882735///XP_016882736	zinc finger protein 146	7705	ENSG00000167635	-0.547097	0.684396	2.71103e-06	6.60229e-06
1554441_a_at	WAPL	AAH17393///AAI40859///AAI50270///AAO14651///AB065003///AB426821///AB426822///AB426823///AB426824///AB426825///AB426826///AB426827///AB426828///AB426829///AB426830///AB426831///AB426832///AB426833///AB426834///AB426835///AB426836///AB426837///AB426838///AF479418///AK000849///AK027005///AK290138///BAA13391///BAC78631///BAF82827///BAG55435///BAG55436///BAG55437///BAG55438///BAG55439///BAG55440///BAG…	WAPL cohesin release factor	23063	ENSG00000062650	0.592917	1.50829	4.3115e-08	1.2693e-07
1554442_at	BEST1	AAC33766///AAC64343///AAC64344///AAC64926///AAH15220///AAH41664///AAR99654///AB209451///AF057169///AF057170///AF073501///AFR11385///AK289681///AK293701///AK294577///AK295450///AK295580///AK295838///AK295998///AK298747///AK301392///AK309076///ALQ33848///ALQ33849///ALQ33850///ALQ33851///ALQ33852///AY515704///BAD92688///BAF82370///BAH11574///BAH11817///BAH12072///BAH12111///BAH12198///BAH12234///BAH…	bestrophin 1	7439	ENSG00000167995	0.217087	1.16238	5.45608e-05	0.000114124
1554444_s_at	SLC35F6	AAH28081///AAQ89179///AAX93265///AAX93266///AK000562///AK025889///AK075164///AK222929///AK296996///AK299598///AY358820///BAA91255///BAC11445///BAD96649///BAG59534///BAG61529///BC005887///BC011013///BC016389///BC028081///BC035519///BX647807///BX648017///CAG33524///CR457243///EAX00673///EAX00674///EAX00675///EAX00676///NM_017877///NP_060347///Q8N357	solute carrier family 35 member F6	54978	ENSG00000213699	0.128578	1.09322	0.00011287	0.000226939
1554450_s_at	MIER3	AAH41348///AI470450///AK002183///AK093273///AK299285///BAC04117///BAG61301///BC013936///BC041348///BX537798///BX640907///BX647359///BX648294///CAD97846///CAE45951///CAH18102///CAH18665///CAI56710///CR749246///CR749805///DB136129///EAW54959///EAW54960///NM_001297598///NM_001297599///NM_152622///NP_001284527///NP_001284528///NP_689835///Q7Z3K6///XM_011543216///XM_011543217///XM_017009149///XP_01154…	MIER family member 3	166968	ENSG00000155545	-0.942317	0.520396	3.53392e-12	1.59902e-11
1554451_s_at	DNAJC14	AAG49445///AAH80655///AAI17147///AAI17149///AAK56241///AAO73451///ABQ59051///AF141342///AF351784///AK055945///AK057354///AK123025///AK291222///AY188447///BAB71050///BAB71445///BAF83911///BAG53854///BC080655///BC117146///BC117148///DA127901///EAW96832///EAW96833///EAW96834///EAW96835///EAW96836///EAW96837///EAW96839///EF560741///NM_032364///NP_115740///Q6Y2X3	DnaJ heat shock protein family (Hsp40) member C14	85406	ENSG00000135392	-0.447729	0.733196	0.00388619	0.00636991
1554462_a_at	DNAJB9	AAD08848///AAD39845///AAH28912///AAP97220///AAQ89404///AB026908///AF083247///AF093824///AK092204///AL080081///AY359045///BAA84703///BAG52496///BC028912///CAB45701///CAG38506///CAH05643///CR533475///DA202575///EAL24382///EAW83438///EAW83439///EAW83440///EAW83441///NM_012328///NP_036460///Q9UBS3	DnaJ heat shock protein family (Hsp40) member B9	4189	ENSG00000128590	0.500348	1.41455	3.44975e-11	1.40711e-10
1554464_a_at	CRTAP	AAH08745///AJ006470///AK001634///AK027235///AK075401///AK091772///AK092990///AK097650///AK126433///AK298250///AK314719///AL110145///BAC03743///BAG37263///BAG50954///BAG52129///BAG52633///BAG53502///BAG54328///BAG60515///BC008745///BC073904///BC094866///BX648233///CAA07054///DA335701///EAW64448///EAW64449///EAW64450///NM_006371///NP_006362///O75718	cartilage associated protein	10491	ENSG00000170275	-0.0647766	0.956093	0.525007	0.576676
1554466_a_at	METTL26	AAH07207///AAH47118///AAK61238///AI146806///AK057077///AK293046///AK294482///AK295628///AW027232///BAB71362///BAF85735///BAG57706///BAG58505///BC007207///BC047118///BG612714///BI762987///BM827705///BP273946///BP276058///BQ921757///BU539308///BX104467///C00865///CK904040///DB499720///EAW85784///EAW85785///EAW85786///EAW85787///EAW85788///EAW85789///NM_001040160///NM_001040161///NM_001040162///NM_0…	methyltransferase like 26	84326	ENSG00000130731	-0.269471	0.829624	0.00347093	0.00574015
1554470_s_at	ZBTB44	AAF29035///AAH30580///AAH49375///AAH50723///AAH71729///AF161548///AI446067///AK023933///AK024659///AK026770///AK096676///AK130071///AK314701///BAG37249///BC030580///BC040658///BC049375///BC050723///BC071729///CD671410///CN423489///EAW67777///NM_001301098///NM_001301099///NM_014155///NP_001288027///NP_001288028///NP_054874///Q8NCP5///XM_005271521///XM_005271522///XM_006718825///XM_006718826///XM_0…	zinc finger and BTB domain containing 44	29068	ENSG00000196323	-0.285894	0.820233	0.000372789	0.000700745
1554472_a_at	PHF20L1	A8MW92///AAD34067///AAH15211///AAH50655///AAH56413///AAP33690///AB101203///AF151830///AI913146///AK022280///AK023711///AK025268///AK057961///AK126085///AK290506///AL538135///AW014677///AY279109///BAB14653///BAB15098///BAF83195///BAG54287///BAQ19747///BC002822///BC015211///BC036953///BC050655///BC056413///BC144654///BF243139///BQ006054///BU195139///BX641040///C15953///CD557358///DA196349///DA55757…	PHD finger protein 20 like 1	51105	ENSG00000129292	-0.127718	0.915278	0.0924907	0.119981
1554479_a_at	CARD8	AAG50014///AAH45539///AAH56891///AAK01126///AAK08982///AAL02427///AAM46959///AB023172///ABW96891///ABW96892///ABW96893///AF143869///AF322184///AF331519///AF405558///AF511652///AI040349///AK094933///AK297045///AK297069///AK302327///AK311077///AK311079///AY026322///BAA76799///BAH12482///BAH12488///BAH13675///BC034564///BC041697///BC045539///BC046136///BC056891///BX641091///BX648568///CA389350///CA4…	caspase recruitment domain family member 8	22900	ENSG00000105483	-0.360403	0.778947	4.25937e-05	9.02311e-05
1554480_a_at	ARMC10	AAH03586///AAN72313///AAN72314///AAN72315///AAN72316///AAS07456///AAS07482///AAS07531///AF275808///AI761577///AK075500///AK095169///AK225082///AK291818///AK301565///AY150851///AY150852///AY150853///AY150854///BAC11655///BAF84507///BAG63060///BC003586///BM989172///BQ004061///BQ440425///BU941174///CAI72160///EAW83311///EAW83312///EAW83313///NM_001161009///NM_001161010///NM_001161011///NM_001161012/…	armadillo repeat containing 10	83787	ENSG00000170632///ENSG00000282813	-0.269882	0.829387	0.000292296	0.000556528
1554482_a_at	SAR1B	AAD40372///AAH02847///AAH93034///AAP97161///AF087850///AF092130///AK056821///AK223452///AL512710///AL710660///BAD97172///BAG51815///BC002847///BC093034///BM765118///CAC21652///CAG32967///CD048852///EAW62249///EAW62250///NM_001033503///NM_016103///NP_001028675///NP_057187///Q9Y6B6	secretion associated Ras related GTPase 1B	51128	ENSG00000152700	0.354854	1.27886	0.00026458	0.000506938
1554483_at	TMEM37	AAH46362///AAL50051///AAY14740///AF361356///AK026464///BC046362///DR003856///DR005637///EAW95217///EAW95218///NM_183240///NP_899063///Q8WXS4///XM_005263598///XM_006712300///XM_011510659///XP_005263655///XP_006712363///XP_011508961	transmembrane protein 37	140738	ENSG00000171227	0.138653	1.10088	0.00191028	0.00327957
1554486_a_at	GFOD1	AAH66553///AAI19006///AAI24558///AAI48296///AAK58533///AF264036///AK000337///AK027010///AK055131///AK123914///AK127555///AL831898///AW137218///BAA91093///BAB15624///BC009205///BC029596///BC045745///BC066553///BC119005///BC124557///BC148295///BP283322///DA433106///DB153908///EAW55329///EAW55330///EAW55331///NM_001242628///NM_001242629///NM_001242630///NM_018988///NM_033069///NP_001229557///NP_0012…	glucose-fructose oxidoreductase domain containing 1	54438	ENSG00000145990	-0.416038	0.74948	0.0129344	0.0195824
1554501_at	TSC22D4	AA991748///AAH01486///AAH01966///AAH02972///AAH10406///AAH31622///AJ133115///AK296580///AK297702///AK310800///AK314824///BAG59200///BAG60060///BC001486///BC001966///BC002972///BC010406///BC011974///BC031622///BX341171///CAB43491///EAL23831///EAW76527///EAW76528///EAW76529///EAW76531///NM_001303043///NM_030935///NP_001289972///NP_112197///NR_130118///NR_130119///Q9Y3Q8	TSC22 domain family member 4	81628	ENSG00000166925	-0.219876	0.858639	0.0195834	0.0288055
1554508_at	PIK3AP1	AAH29917///AI826732///AK092883///AK122584///AK125635///BAC03996///BAC56925///BAC86227///BC029917///BX648550///CB990570///CCQ77684///EAW49968///EAW49969///NM_152309///NP_689522///Q6ZUJ8///XM_005269498///XM_005269499///XM_011539248///XM_011539249///XP_005269555///XP_005269556///XP_011537550///XP_011537551	phosphoinositide-3-kinase adaptor protein 1	118788	ENSG00000155629	-0.484705	0.714643	0.000628433	0.00114981
1554510_s_at	GHITM	AAD20052///AAD44495///AAF28960///AAG43135///AAH10354///AAQ89183///AB009685///AF060923///AF078863///AF131820///AF161400///AK098770///AK130094///AK130097///AK225318///AK292864///AK297960///AK298332///AK299937///AL136713///AL834502///AY358824///BAA93049///BAF85553///BAG60272///BAG60581///BAG61770///BC010354///BC022872///CAB66648///CAG38550///CAH56398///CAI93684///CR533519///EAW80367///EAW80368///EAW…	growth hormone inducible transmembrane protein	27069	ENSG00000165678	0.299238	1.23049	2.61127e-05	5.66381e-05
1554539_a_at	RHOF	AAG24952///AAH18208///AF239923///AK000254///AK130459///AK289482///BAA91034///BAF82171///BC018208///BG574506///BM830620///BQ053707///BQ422695///BU527972///CA426077///CAI61864///EAW98278///EAW98279///NM_019034///NP_061907///Q9HBH0	ras homolog family member F, filopodia associated	54509	ENSG00000139725	0.715915	1.64253	2.72875e-11	1.12645e-10
1554544_a_at	MBP	AAA59559///AAA59560///AAA59561///AAA59562///AAA59563///AAA59564///AAA72008///AAA72009///AAA72010///AAA72011///AAC41944///AAH08749///AAH65248///AAH80654///AAI01772///AAI01774///AAI43349///AAI43351///AB208986///AK074315///AK093588///AK094611///AK095121///AK098402///AK098513///AK122594///AK123433///AK124830///AK126858///AK128770///AK128788///AK289893///AK293922///AK296492///AK314553///BAC85616///BAC…	myelin basic protein	4155	ENSG00000197971	0.396105	1.31595	0.000169944	0.000333197
1554553_s_at	YIF1B	AAG23781///AAH07644///AAH14974///AAH25257///AAH91477///AAQ89324///AF258578///AK027130///AK304479///AL833382///AW630507///AY358965///BAB15669///BAH14197///BC007644///BC014974///BC025257///BC091477///BE877226///BG765536///BM703847///BX379501///C02248///CA487891///CA488303///CAI46138///CF127536///EAW56771///EAW56772///EAW56773///EAW56774///NM_001013617///NM_001031731///NM_001039671///NM_001039672///…	Yip1 interacting factor homolog B, membrane trafficking protein	90522	ENSG00000167645	0.146781	1.1071	0.487849	0.540661
1554569_a_at	CELF2	AA595891///AAB09040///AAD02074///AAD13760///AAD13761///AAH36391///AAK72224///AAK92699///AAL27627///AF036956///AF086447///AF090693///AF090694///AF432906///AK293164///AK295511///AK297313///AK297380///AK299548///AK299983///AK299992///AK302681///AK304216///AK310038///AK314087///AK316354///AW965523///BAG36783///BAG56708///BAG58428///BAG59778///BAG59822///BAG61493///BAG61804///BAG61812///BAG63913///BAG…	CUGBP Elav-like family member 2	10659	ENSG00000048740	0.645629	1.56442	1.02711e-10	3.97954e-10
1554571_at	APBB1IP	AAH35636///AAH54516///AAN75525///AB085852///AK000812///AK303597///AK308916///AY152730///BAA91384///BAC41256///BAG64612///BC035636///BC054516///BM150270///BM556115///CCQ43613///EAW86095///EAW86096///EAW86097///EAW86098///EAW86099///NM_019043///NP_061916///Q7Z5R6///XM_006717451///XM_011519514///XP_006717514///XP_011517816	amyloid beta precursor protein binding family B member 1 interacting protein	54518	ENSG00000077420	-0.416188	0.749402	0.00146007	0.00255216
1554572_a_at	SUV39H2	AAH07754///AAH29360///AK027067///AK222565///AK225369///AL834488///BAB15645///BC007754///BC029360///BU928392///CAD39146///CAG33653///CEF39319///CEF39320///CEF39321///CEF39322///CEF39323///CR457372///DB040298///EAW86253///EAW86254///EAW86255///EAW86256///EAW86257///NM_001193424///NM_001193425///NM_001193426///NM_001193427///NM_024670///NP_001180353///NP_001180354///NP_001180355///NP_001180356///NP_…	suppressor of variegation 3-9 homolog 2	79723	ENSG00000152455	-1.17969	0.441447	1.97298e-24	3.59768e-23
1554577_a_at	PSMD10	AAH11960///AAL25260///AAV38495///AB009619///AK058108///AK295996///AK309326///AY057056///BAA33215///BAA34594///BAG58771///BC011960///BI114640///BQ217943///BT019689///CAV33747///D83197///EAX02697///EAX02698///NM_002814///NM_170750///NP_002805///NP_736606///O75832///R15438	proteasome 26S subunit, non-ATPase 10	5716	ENSG00000101843	-0.378821	0.769066	1.86743e-05	4.13064e-05
1554595_at	SYMPK	AAB58578///AAC27504///AAC50667///AAH06536///AAH06567///AAH30214///AB209024///AB210010///AF049526///AK130602///AK300252///BAD92261///BAE06092///BAH13243///BC006536///BC006567///BC030214///BU752018///BX649165///CAA71861///DB044963///DB461873///EAW57389///EAW57390///EAW57391///EAW57392///EAW57393///NM_004819///NP_004810///Q92797///U49240///U88726///XM_005259286///XM_011527354///XP_005259343///XP_011…	symplekin	8189	ENSG00000125755	-0.0504565	0.965631	0.861077	0.882421
1554597_at	LIG3	AA872458///AAA85022///AAH09026///AAH68005///AAL91592///ADP89974///ADP89975///ADP89976///ADP89977///ADP89978///ADP89979///ADP89980///ADP89981///ADP89982///ADP89983///ADP89984///ADP89985///ADP89986///ADP89987///ADP89988///ADP89989///ADP89990///ADP89991///ADP89992///ADP89993///ADP89994///ADP89995///ADP89996///ADP89997///ADP89998///ADP89999///ADP90000///ADP90001///ADP90002///ADP90003///ADP90004///ADP…	DNA ligase 3	3980	ENSG00000005156	-0.455224	0.729397	1.25709e-11	5.36709e-11
1554627_a_at	ASCC1	AA805081///AAD27727///AAG45476///AAH12291///AF132952///AK023436///AK093971///AK094170///AK096409///AK124364///AK298302///AL359339///AW006945///AY013290///BAC04299///BAG51193///BAG53282///BAH12754///BC012291///CD706699///DA297980///DA582532///DA942671///DA951859///DC361917///EAW54444///EAW54445///EAW54446///EAW54447///NM_001198798///NM_001198799///NM_001198800///NM_015947///NP_001185727///NP_00118…	activating signal cointegrator 1 complex subunit 1	51008	ENSG00000138303	-0.362015	0.778077	0.000336571	0.000636533
1554628_at	ZNF57	AAA61326///AAH28974///ABQ10558///AK302165///AK314848///BAG37365///BAG63532///BC028974///BX537601///CAH18455///EAW69355///EAW69356///EF534355///NM_001319083///NM_173480///NP_001306012///NP_775751///Q68EA5///XM_011527682///XP_011525984	zinc finger protein 57	126295	ENSG00000171970	-1.40414	0.377842	3.74276e-25	7.41316e-24
1554660_a_at	CNST	AAH10228///AAH36200///AK056563///AK074142///AK091739///AL834246///BAB71218///BAB84968///BAC03735///BC010228///BC036200///BX647629///CAD38922///DA461531///DA994539///EAW77154///EAW77155///EAW77156///EAW77157///EAW77158///EAW77159///NM_001139459///NM_152609///NP_001132931///NP_689822///Q6PJW8///XM_005273081///XM_005273083///XM_011544110///XM_011544111///XM_011544112///XM_011544113///XM_011544114///…	consortin, connexin sorting protein	163882	ENSG00000162852	0.159905	1.11721	0.122651	0.155506
1554667_s_at	METTL8	AAH25250///AAX93077///AAX93284///AI129960///AK023396///AK024046///AK055616///AK093218///AK124092///AK292108///AK297141///BAB14797///BAF84797///BAG54006///BAG59642///BC025250///BM930105///DB031573///DC349499///EAX11214///EAX11215///EAX11216///EAX11217///NM_001321154///NM_001321155///NM_001321156///NM_001321157///NM_001321158///NM_001321159///NM_001321160///NM_001321161///NM_001321162///NM_024770//…	methyltransferase like 8	79828	ENSG00000123600	-0.15462	0.898369	0.0185727	0.0274303
1554671_a_at	SRRM2	AAC08453///AAF21439///AAF28898///AAH07752///AAH09062///AAH20639///AAH41155///AAH46104///AAH70050///AAI07088///AB002322///AB015644///AB016087///AB016088///AB016089///AB016090///AB016091///AB016092///AEE61190///AF161338///AF201422///AI083775///AK025579///AK025903///AL833672///BAA20782///BAA34957///BAA83713///BAA83714///BAA83715///BAA83716///BAA83717///BAA83718///BC007752///BC009062///BC020639///BC0…	serine/arginine repetitive matrix 2	23524	ENSG00000167978	0.100684	1.07228	0.232738	0.278092
1554678_s_at	HNRNPDL	AAH07392///AAH11714///AAH71944///AAR17782///AAY40914///AB017019///AB066484///AK057480///AK294683///AK300122///AY453824///BAA22860///BAA24361///BAA75239///BAA75240///BAA75241///BAB62188///BAG57844///BAG61914///BC007392///BC011714///BC018961///BC071944///CAG28551///CBF67589///CBU92463///CK300994///CR407623///D89092///D89678///EAX05885///EAX05886///EAX05887///EAX05888///EAX05889///EAX05890///EAX0589…	heterogeneous nuclear ribonucleoprotein D like	9987	ENSG00000152795	-0.431911	0.741279	1.95544e-08	5.96535e-08
1554690_a_at	TACC1	AAC32327///AAH41391///AAK68658///AAL62460///AAL62461///AAL62462///AAL62463///AAN28955///AAO53446///AB029026///AF049910///AF075051///AI129797///AK057659///AK124297///AK294931///AK295071///AK295841///AK303596///AK304507///AK304725///AK304774///AK308849///AK314620///AY039239///AY072873///AY072874///AY072875///AY072876///AY139007///AY177411///BAA83055///BAG37186///BAG58010///BAG58118///BAG64611///BAG…	transforming acidic coiled-coil containing protein 1	6867	ENSG00000147526	0.465699	1.38099	0.000546995	0.00100794
1554691_a_at	PACSIN2	AAD41781///AAH08037///AF128536///AL136845///AL389984///AY007086///BC008037///BG683098///BI911403///BI964045///CAB66779///CAB97538///CAG30422///CAG38554///CN409689///CR456536///CR533523///DB454234///DB477051///EAW73277///EAW73278///HY009996///HY049956///HY342978///NM_001184970///NM_001184971///NM_001349968///NM_001349969///NM_001349970///NM_001349971///NM_001349972///NM_001349973///NM_001349974///…	protein kinase C and casein kinase substrate in neurons 2	11252	ENSG00000100266	-0.403235	0.756161	4.81437e-05	0.000101347
1554696_s_at	TYMS	AAD43903///AAF66448///AAH02567///AAH13919///AAH83512///AAP35457///AB062290///AB077207///AB077208///ADP55736///AK223372///AK292620///AK314140///BAA00404///BAA00472///BAB83676///BAB83677///BAB93473///BAD97092///BAF85309///BAG36830///BC002567///BC013919///BC018858///BC083512///BT006811///CAA26178///CBN68109///EAX01716///EAX01717///EAX01718///EAX01719///EAX01720///EAX01721///EAX01722///HY016886///HY2…	thymidylate synthetase	7298	ENSG00000176890	-1.04773	0.48373	3.27823e-10	1.20732e-09
1554721_a_at	TAF2	AAC02966///AAC13540///AAC68502///AAH35673///AAH47732///AAH64830///AF026445///AF040701///AF057694///AK001618///AK001909///AK316592///AL137601///AU098502///BAG38179///BAG50950///BAG50991///BC008473///BC018010///BC035673///BC037262///BC047732///BC064830///CAB70836///EAW91991///EAW91992///EAW91993///NM_003184///NP_003175///Q6P1X5///XM_006716621///XM_011517259///XM_017013779///XM_017013780///XM_017013…	TATA-box binding protein associated factor 2	6873	ENSG00000064313	-0.110069	0.926544	0.00705472	0.0111346
1554747_a_at	2022-09-02	AA482233///AAB92377///AAH14455///AAH33559///AAY14718///ADO22564///AF038404///AK294563///BAA05893///BAA09928///BAG57759///BC014455///BC033559///BC040676///BG721140///BI561073///BX648000///CN282712///CN282754///D28540///D63878///DA444624///DA544741///DB035463///DB091579///DB095611///DB224668///DB277926///EAW71258///EAW71259///EAW71260///EAW71261///GQ901047///HY043466///NM_001008491///NM_001008492//…	septin 2	4735	ENSG00000168385	0.116318	1.08397	0.529932	0.58149
1554768_a_at	MAD2L1	AA443733///AAH00356///AAH05945///AAH70283///AAK38174///AAN74648///AAY40945///AF394735///AJ000186///AK223433///AK298228///AK313827///BAB63410///BAD97153///BAG36562///BAG60497///BC000356///BC005945///BC070283///CAA03943///EAX05270///EAX05271///EAX05273///NM_002358///NP_002349///Q13257	mitotic arrest deficient 2 like 1	4085	ENSG00000164109	-0.793605	0.576901	1.67688e-09	5.73694e-09
1554804_a_at	CLDN19	AAH30524///AAQ07256///AF497644///AK056118///AK096063///AK291197///AK298992///BAC04691///BAF83886///BAH12918///BC030524///BM681600///CAJ46932///EAX07146///EAX07147///NM_001123395///NM_001185117///NM_148960///NP_001116867///NP_001172046///NP_683763///Q8N6F1	claudin 19	149461	ENSG00000164007	-0.00896407	0.993806	0.419914	0.473264
1554806_a_at	FBXO8	AAF04517///AAF67154///AAF86868///AAH14679///AAH40456///AAO06951///AAQ89083///AF115514///AF174596///AF201932///AF233224///AK026319///AK123740///AK314483///AL602916///ALQ34046///ALQ34047///AY358721///BAG37087///BAG53949///BC014679///BC014903///BC040456///EAX04741///EAX04742///EAX04743///EAX04744///EAX04745///KU178588///KU178589///NM_012180///NP_036312///Q9NRD0///XM_017008020///XP_016863509	F-box protein 8	26269	ENSG00000164117	0.0618892	1.04383	0.310355	0.360993
1554821_a_at	ZBED1	AAH15030///AB018328///BAA34505///BC015030///BM980254///CAA76545///CAA76660///DA625185///EAW98691///EAW98692///NM_001171135///NM_001171136///NM_004729///NP_001164606///NP_001164607///NP_004720///O96006///Y16947	zinc finger BED-type containing 1	9189	ENSG00000214717	-1.00178	0.499383	4.32504e-09	1.41497e-08
1554834_a_at	RASSF5	AAH04270///AAH07203///AAH42651///AAL38592///AAL40388///AAL40389///AAO61668///AAP83360///AB209145///AF445801///AK056568///AK074115///AK289861///AK291268///AK292039///AL832784///AY062002///AY062003///AY216268///AY261332///BAB84941///BAD92382///BAF82550///BAF83957///BAF84728///BC004270///BC007203///BC042651///CAI15252///CAI15253///CAI15254///CAI15256///CAI46164///CD367770///DA370470///EAW93541///EAW…	Ras association domain family member 5	83593	ENSG00000266094	0.749895	1.68167	8.64144e-06	1.98913e-05
1554868_s_at	PCNP	AAH13916///AAH22001///AB037675///AK025551///AK098760///AK222978///AK314629///AL110143///BAB03501///BAD96698///BAG37194///BC013916///BC022001///BC107796///BF244508///BF541732///BI547939///BI596913///BI913146///BU608892///BX647886///CAH10470///CD696085///CN482876///CR627371///DA041324///DA304502///DA710370///DA817951///DA821754///DB032930///DB060329///DB481581///EAW79790///EAW79791///EAW79792///EAW…	PEST proteolytic signal containing nuclear protein	57092	ENSG00000081154	0.0538258	1.03801	0.327041	0.378185
1554876_a_at	S100Z	AAH22320///AAL30893///AF437876///BC022320///BX281742///CD368348///EAW95783///EAW95784///NM_130772///NP_570128///Q8WXG8///XM_011543239///XM_011543240///XM_011543241///XM_011543244///XM_011543245///XM_017009171///XM_017009172///XM_017009173///XP_011541541///XP_011541542///XP_011541543///XP_011541546///XP_011541547///XP_016864660///XP_016864661///XP_016864662	S100 calcium binding protein Z	170591	ENSG00000171643	-0.373592	0.771858	0.00622193	0.00989785
1554878_a_at	ABCD3	AAA60128///AAH09712///AAH68509///AAP35290///AK126440///AK296791///AK302714///AK308159///BAG59369///BAG63934///BC009712///BC068509///BT006644///BX648715///CAA41416///CAA58470///DC317792///EAW73046///EAW73047///EAW73048///EAW73049///EAW73050///M81182///NM_001122674///NM_002858///NP_001116146///NP_002849///P28288///X58528///XM_006710802///XM_011541877///XP_006710865///XP_011540179	ATP binding cassette subfamily D member 3	5825	ENSG00000117528	0.626079	1.54336	1.16495e-06	2.94172e-06
1554890_a_at	TIA1	AAD14053///AAH15944///AAX93193///AB209211///AK093744///AK303345///BAD92448///BAG64407///BC015944///BM146739///CN295707///CX867570///DB136383///DR157578///EAW99823///EAW99824///EAW99825///EAW99826///EAW99827///M77142///NM_001351508///NM_001351509///NM_001351510///NM_001351511///NM_001351512///NM_001351513///NM_001351514///NM_001351515///NM_001351516///NM_001351517///NM_001351518///NM_001351519///N…	TIA1 cytotoxic granule associated RNA binding protein	7072	ENSG00000116001	-0.56765	0.674715	7.96423e-10	2.80958e-09
1554892_a_at	MS4A3	AAA62319///AAH08487///AAM23312///AAP14648///AL601630///AY095480///BC008487///BE564041///BF210971///BG495577///EAW73863///EAW73864///L35848///NM_001031666///NM_001031809///NM_006138///NP_001026836///NP_001026979///NP_006129///Q96HJ5///XM_011545363///XP_011543665	membrane spanning 4-domains A3	932	ENSG00000149516	2.91371	7.53556	7.95519e-19	7.43857e-18
1554899_s_at	FCER1G	AAA35828///AAH33872///AK307102///BC033872///CBK51078///CCF76977///EAW52623///EAW52624///M33195///NM_004106///NP_004097///P30273	Fc fragment of IgE receptor Ig	2207	ENSG00000158869	3.38152	10.4217	1.53248e-46	8.49895e-44
1554903_at	FRMD8	AAG50295///AAH33851///AAH44658///AAH51695///AF334946///AK056778///AK074850///AK291678///AK304363///BAB71282///BAC11244///BAF84367///BAG65203///BC014498///BC033851///BC044658///BC051695///CAF86031///DA727197///DA863645///DB453671///EAW74384///EAW74385///EAW74386///NM_001300832///NM_001300833///NM_031904///NP_001287761///NP_001287762///NP_114110///Q9BZ67	FERM domain containing 8	83786	ENSG00000126391	0.227556	1.17085	0.0110184	0.0168626
1554980_a_at	ATF3	AAA20506///AAH06322///AAP35642///AAP93895///AAP93896///AAQ93358///AB066566///AB078026///AB078027///AB078028///AB209032///AI492228///AI949953///AK123699///AK125255///AK294296///AK312998///AL560585///AU135799///AY313926///AY313927///BAB84092///BAC00495///BAC00496///BAC05510///BAD92269///BAG35834///BAG57579///BC006322///BI524020///BI819383///BT006996///CAG29330///CD638624///CD641946///CD742713///CR4…	activating transcription factor 3	467	ENSG00000162772	-0.120793	0.919682	0.394419	0.448141
1555037_a_at	IDH1	AAB17375///AAD02918///AAD29284///AAG43470///AAH12846///AAH93020///AAX93221///ABD77215///ACI46034///ACJ13677///ADO22476///AF020038///AF113917///AIW39811///AK302105///AK312242///AL136702///BAG35175///BAG63486///BC012846///BC021046///BC093020///BX537411///CAB66637///CAD97653///CAG38553///CAG38738///CAG46496///CR533522///CR536499///CR541695///DA707595///DA728868///DQ403082///DR158630///EAW70439///EAW…	isocitrate dehydrogenase (NADP(+)) 1, cytosolic	3417	ENSG00000138413	0.527016	1.44095	3.21419e-05	6.89618e-05
1555041_a_at	NAGA	AAA36351///AAA51677///AAA59902///AAB06718///AAH00095///ASU96594///BC000095///BE734247///CAG30413///CB988165///CR456527///EAW60484///EAW60485///EAW60486///KX772241///M29276///M38083///M62783///NM_000262///NM_001362848///NM_001362850///NP_000253///NP_001349777///NP_001349779///P17050///XM_005261615///XM_005261616///XP_005261672///XP_005261673	alpha-N-acetylgalactosaminidase	4668	ENSG00000198951	0.651136	1.5704	1.0037e-11	4.32775e-11
1555058_a_at	LPGAT1	AAH34621///AAS66979///AI264005///AY561706///BAA13196///BC034621///BP369253///D86960///EAW93407///EAW93408///NM_001320808///NM_014873///NP_001307737///NP_055688///Q92604///XM_005273362///XM_011510228///XM_011510229///XM_017003004///XM_024451298///XP_005273419///XP_011508530///XP_011508531///XP_016858493///XP_024307066	lysophosphatidylglycerol acyltransferase 1	9926	ENSG00000123684	0.469159	1.3843	0.00544545	0.00872824
1555086_at	STAT5B	AAC50485///AAC50491///AAH20868///AAH65227///AB208920///AK308163///AL040162///AL080218///BAD92157///BC020868///BC029072///BC065227///CAD19638///CAG32954///EAW60817///NM_012448///NP_036580///P51692///U47686///U48730///XM_005257626///XM_017024977///XM_024450897///XM_024450898///XP_005257683///XP_016880466///XP_024306665///XP_024306666	signal transducer and activator of transcription 5B	6777	ENSG00000173757	0.123663	1.0895	0.0367731	0.0515177
1555125_at	PAXBP1	AAD34617///AAF64276///AAF72944///AAH30539///AAH84542///AAK68721///AAK68722///AAK68723///AAK68724///AF153208///AF208862///AF231920///AJ279080///AJ279081///AK075042///AK093291///AK128513///AK309404///AL706425///AY033903///AY033904///AY033905///AY033906///BAC11369///BAG52682///BAG54687///BC005213///BC030539///BC062992///BC084542///CAC40813///CAC40814///CD557070///DB031308///EAX09857///EAX09858///EAX…	PAX3 and PAX7 binding protein 1	94104	ENSG00000159086///ENSG00000263141	-0.549389	0.683309	1.38237e-08	4.28624e-08
1555154_a_at	QKI	AAF63417///AAH12222///AAH19917///AAL36980///AAV98358///AB067798///AB067799///AB067800///AB067801///ABC88600///AF142422///AF272349///AI146598///AJ420502///AK027309///AK055085///AK096701///AK295235///AK308784///AL050218///AW022136///AW131362///AY780788///BAB55032///BAB69496///BAB69497///BAB69498///BAB69499///BAB69500///BAB69681///BAG58228///BC008190///BC012222///BC019917///DQ323998///EAW47554///EAW…	QKI, KH domain containing RNA binding	9444	ENSG00000112531	0.176652	1.13026	0.0870581	0.113437
1555167_s_at	NAMPT	AAA17884///AAF19249///AAH72439///AAI06047///AAQ96862///AI299587///AK023341///AK292851///AK304085///AL832518///BAF85540///BAH14102///BC020691///BC072439///BC106046///BI859562///CAH56351///CAM12699///CAN36300///CAV30744///CBX74360///CBX78820///EAL24399///EAL24400///EAW83382///EAW83383///EAW83384///L29050///NM_005746///NM_182790///NP_005737///P43490///U02020	nicotinamide phosphoribosyltransferase	10135	ENSG00000105835	1.75794	3.38216	2.12773e-18	1.89902e-17
1555181_a_at	ST3GAL3	AA478788///AAA35778///AAH50380///AAL14347///AAO13859///AAO13860///AAO13861///AAO13862///AAO13863///AAO13864///AAO13865///AAO13866///AAO13867///AAO13868///AAO13869///AAO13870///AAO13871///AAO13872///AAO13873///AAO13874///AAO13875///AAO13876///AAO13877///AAO38806///AAO38807///AAO38808///AAO38809///AAO38810///AAO38811///AAO38812///AF425851///AF425852///AF425853///AF425854///AF425855///AF425856///AF4…	ST3 beta-galactoside alpha-2,3-sialyltransferase 3	6487	ENSG00000126091	0.0929361	1.06654	0.00238393	0.00403078
1555226_s_at	C1orf43	AAD27769///AAH00152///AAH01377///AAH06514///AAH08306///AAH14391///AAH88353///AAQ09599///AAQ13494///ABI60896///AF077036///AF109185///AF529365///AJ243663///AJ243664///AJ243665///AK290583///AL117463///AL540989///BAF83272///BC000152///BC001377///BC006514///BC008306///BC014391///BC088353///BG478941///BU072807///CAB55939///CAB65094///CAB65095///CAB65096///CAG33412///CD247026///CF123260///CR457131///DB4…	chromosome 1 open reading frame 43	25912	ENSG00000143612	-0.0617172	0.958123	0.489359	0.541936
1555241_at	C8orf59	AAH32347///AAI46984///AAI46989///AAI57826///AK000414///BC032347///BC055092///BC062221///BC146983///BC146988///BC157825///BC171873///BG926519///BM785759///CB119146///CD103186///CN280666///CN481353///DB094478///EAW87124///EAW87125///EAW87126///EAW87127///ES312850///NM_001099670///NM_001099671///NM_001099672///NM_001099673///NM_001293320///NP_001093140///NP_001093141///NP_001093142///NP_001093143///…	chromosome 8 open reading frame 59	401466	ENSG00000176731	-0.0886096	0.940429	0.12599	0.159325
1555247_a_at	RAPGEF6	AAC04379///AAI33704///AAI40821///AAI42965///AAI44628///AAK83368///AAL79915///AAL79916///AAM21637///AF085846///AF394782///AF478468///AF478469///AF478567///AK056296///AK074318///AK302640///AL832899///AV726501///AW204176///BAB85049///BAH13767///BC133703///BC140820///BC142964///BC144627///BU568060///BX117281///BX649095///DA817493///EAW62366///EAW62368///EAW62370///NM_001164386///NM_001164387///NM_001…	Rap guanine nucleotide exchange factor 6	51735	ENSG00000158987	0.522536	1.43648	1.24321e-09	4.30733e-09
1555270_a_at	WFS1	AAC64943///AAH30130///AF084481///AGX00084///AK295986///AK312897///AKA98155///ALQ33853///ALQ33854///BAG35744///BAG58761///BC030130///BC069213///CAA77022///EAW82396///EAW82397///EAW82398///KU178395///KU178396///NM_001145853///NM_006005///NP_001139325///NP_005996///O76024///XM_017008586///XP_016864075///Y18064	wolframin ER transmembrane glycoprotein	7466	ENSG00000109501	-1.42249	0.373069	2.3057e-16	1.64738e-15
1555272_at	RSPH10B2///RSPH10B	AAH44242///AK093411///AK294481///AK314983///B2RC85///BAG37482///BAG52711///BAH11784///BC044242///NM_001099697///NP_001093167///P0C881///XM_005249833///XM_006715766///XM_006715768///XM_011515491///XM_011515493///XM_024446902///XM_024446903///XM_024446904///XM_024446905///XM_024446906///XM_024446908///XP_005249890///XP_006715829///XP_006715831///XP_011513793///XP_011513795///XP_024302670///XP_02430…	radial spoke head 10 homolog B2///radial spoke head 10 homolog B	728194///222967	ENSG00000169402///ENSG00000155026	-0.0168387	0.988396	0.867341	0.88781
1555274_a_at	SELENOI	AAH21229///AAY14646///AB051511///AB621826///AK023242///AK091340///AK092710///AK095620///BAB21815///BAK64161///BC015430///BC021229///BE963795///BF669898///BK001426///BU608897///CF121730///CX758229///DA235509///DA619246///DA905145///DAA01514///EAX00690///EAX00691///EAX00692///EAX00693///EH307484///EH350337///NM_033505///NP_277040///NR_137633///Q9C0D9	selenoprotein I	85465	ENSG00000138018	-0.531242	0.691959	4.46209e-09	1.45832e-08
1555278_a_at	CKAP5	AAH17856///AAH35554///AAH70136///AAI11044///AAI20870///AAI20871///AW504660///BAA07892///BC017856///BC035554///BC070136///BC111043///BC120869///BC120870///BM980015///BP282525///BU661430///CAA63212///CB052595///D43948///EAW67976///NM_001008938///NM_014756///NP_001008938///NP_055571///Q14008///X92474	cytoskeleton associated protein 5	9793	ENSG00000175216	-0.60451	0.657695	7.46911e-06	1.72992e-05
1555325_s_at	ZNF26	AAH08211///AAH46206///AAP35609///ACF94509///AK000762///AK122941///AK225296///AK291243///AL833057///BAA91367///BAF83932///BC008211///BC046206///BM718210///BT006963///BU194644///CAA36577///CAH56341///CN268178///DA022426///DA107937///DA737586///DB232386///DB239332///EAW54803///EAW54804///EU668356///NM_001256279///NM_001256280///NM_001330513///NM_001330514///NM_019591///NP_001243208///NP_001243209///…	zinc finger protein 26	7574	ENSG00000198393	-0.248193	0.84195	0.00443187	0.0072005
1555349_a_at	ITGB2	AAA59490///AAB21404///AAD14951///AAD14952///AAH05861///AAL14027///AAL40068///AB208909///AHZ44414///AHZ44415///AHZ44416///AHZ44417///AHZ44418///AHZ44419///AHZ44420///AHZ44421///AHZ44422///AHZ44423///AHZ44424///AHZ44425///AHZ44426///AHZ44427///AHZ44428///AHZ44429///AHZ44430///AHZ44431///AHZ44432///AHZ44433///AHZ44434///AHZ44435///AHZ44436///AHZ44437///AHZ44438///AHZ44439///AK095992///AK097216///AK0…	integrin subunit beta 2	3689	ENSG00000160255	2.47898	5.57505	1.95116e-38	2.39546e-36
1555351_s_at	PPHLN1	AAF36126///AAF36152///AAH25306///AAH39832///AAK68657///AAO16497///AF151040///AF151066///AK000186///AK055690///AK056622///AK124921///AK129910///AK299682///AK299951///AK303612///AK303680///AK308022///AY039238///AY157850///BAA90996///BAB70985///BAH13101///BAH13181///BAH13997///BAH14015///BC015322///BC025306///BC039832///BC040449///BM995486///BQ081957///BX647697///CA444170///CF242917///DC424443///EAW…	periphilin 1	51535	ENSG00000134283	0.0952128	1.06822	0.0960708	0.124235
1555355_a_at	ETS1	AAA52409///AAA52410///AAB28747///AAH17314///AAV38259///AAV38260///AAY19514///AK001630///AK291840///AK301405///AL832693///AY943926///BAF84529///BAG62940///BC017314///BG035366///BM468663///BP365215///BT019452///BT019453///BX640634///CA407336///CAA32903///CAA32904///CAE45783///CAG47050///CR542254///EAW67709///EAW67710///EAW67711///EAW67712///J04101///NM_001143820///NM_001162422///NM_001330451///NM_0…	ETS proto-oncogene 1, transcription factor	2113	ENSG00000134954	1.46998	2.77019	5.24171e-19	5.01501e-18
1555374_at	TTL	AA099055///AAH36819///AAX81998///AB071393///AK026673///AK126378///AK126549///BAC06832///BC036331///BC036707///BC036819///BC046913///BX538316///BX647135///BX649144///CAD98091///CN361230///EAW73589///NM_153712///NP_714923///Q8NG68///XM_005263599///XM_011510665///XP_005263656///XP_011508967	tubulin tyrosine ligase	150465	ENSG00000114999	0.0747821	1.0532	0.0312427	0.0443062
1555411_a_at	CCNL1	AAD53184///AAF64257///AAH07081///AAH38394///AAH67812///AAK61551///AAM21204///AAM21205///AAQ89026///AF180920///AF208843///AF367476///AF367477///AK022974///AK098021///AK122738///AK125606///AY034790///AY358663///BAG51145///BC007081///BC038394///BC067812///BQ024284///BQ027163///BX641146///BX647554///CBX53839///EAW78712///EAW78713///EAW78714///NM_001308185///NM_020307///NP_001295114///NP_064703///Q9UK…	cyclin L1	57018	ENSG00000163660	0.270793	1.20647	0.0152486	0.0228239
1555419_a_at	ASAH1	AAC50907///AAC73009///AAF91230///AAH16481///AAH16828///AAQ75550///AI241768///AK025211///AK025732///AK098299///AK222780///AK289481///AY305384///BAB15085///BAD96500///BAF82170///BAG12319///BAG12320///BAG12321///BAG12322///BAG12323///BAG12324///BAG12325///BAG12326///BAG12327///BAG12328///BAG12329///BAG12330///BAG12331///BAG12332///BAG12333///BAG12334///BAG12335///BAG12336///BAG12337///BAG12338///BAG…	N-acylsphingosine amidohydrolase 1	427	ENSG00000104763	1.85832	3.62586	4.23367e-43	1.00133e-40
1555420_a_at	KLF7	AAH12919///AAX88867///AAY15081///AB015132///AK000969///AK027371///AK297312///AK314439///AL042506///BAA33521///BAG37050///BAG51308///BAH12543///BC012919///BP229510///BX537890///CAD97885///CAG46909///CCO02791///CCO02792///CR542112///DA023826///DA800775///DC370575///EAW70400///EAW70401///EAW70402///EAW70403///HF546205///HF546206///NM_001270942///NM_001270943///NM_001270944///NM_003709///NP_001257871…	Kruppel like factor 7	8609	ENSG00000118263	0.161782	1.11867	0.259912	0.307817
1555426_a_at	OTUD5	AAH09917///AAH28225///AAH98440///AK022612///AK026260///AK294590///AL137509///BAB14131///BAB15416///BAG57778///BC009917///BC011738///BC028225///BC098440///BM797460///BY799160///CAB70778///CB243128///CN368451///DA237046///DC419901///EAW50722///EAW50723///EAW50724///EAW50725///EAW50726///EAW50727///NM_001136157///NM_001136158///NM_001136159///NM_017602///NP_001129629///NP_001129630///NP_001129631///…	OTU deubiquitinase 5	55593	ENSG00000068308	0.0104062	1.00724	0.757033	0.792326
1555427_s_at	SYNCRIP	AA411631///AAC12926///AAD38198///AAH15575///AAH24283///AAH32643///AAH40844///AAK59703///AAK59704///AAK59705///AB209098///AF037448///AF155568///AK056188///AK222776///AK294212///AK299796///AK313572///AY034481///AY034482///AY034483///BAD92335///BAD96496///BAG36345///BAH11699///BAH13131///BC009176///BC015575///BC021932///BC024283///BC032643///BC040844///BF221524///CV806885///DA117533///DA845413///DB1…	synaptotagmin binding cytoplasmic RNA interacting protein	10492	ENSG00000135316	-0.745229	0.596573	5.82415e-19	5.53931e-18
1555461_at	TXNL4A	AA923682///AAB81950///AAB81951///AAF17332///AAH01046///AAH19272///AF023611///AF023612///AF146373///AK308703///AK309098///AK314901///AL522879///AV729855///AW796546///BAG37415///BC001046///BC019272///BE385528///BF972457///BM922767///BQ011103///BU553165///CX870603///EAW66639///EAW66640///EAW66641///NM_001303471///NM_001305557///NM_001305563///NM_001305564///NM_006701///NP_001290400///NP_001292486///…	thioredoxin like 4A	10907	ENSG00000141759	-0.587219	0.665625	1.53017e-11	6.47028e-11
1555467_a_at	CELF1	AAC50895///AAF78955///AAF78956///AAF86230///AAH31079///AB210019///AF248648///AF267533///AF267534///AJ007988///AK054655///AK056024///AK057016///AK304430///AK307679///BAE06101///BAG65257///BC031079///BC036782///BM737883///CA944585///CAC20566///CB960956///DA217269///DA320861///DB162286///EAW67906///EAW67907///EAW67908///EAW67909///EAW67910///EAW67911///EAW67912///NM_001025596///NM_001172639///NM_001…	CUGBP Elav-like family member 1	10658	ENSG00000149187	-0.179697	0.882888	0.126641	0.160023
1555476_at	IREB2	AAA69901///AAA79926///AAH17880///AAI17482///AAI17484///AB209403///AB586699///ABF47091///AK027033///AK027034///AK292992///AL117613///AL133439///BAD92640///BAF85681///BAJ19024///BC017880///BC117481///BC117483///BC143948///BX340905///CAB62825///CN290278///DB069920///DB087461///DB090313///EAW99169///EAW99170///EAW99171///M58511///NM_001320941///NM_001320942///NM_001320943///NM_001354994///NM_004136//…	iron responsive element binding protein 2	3658	ENSG00000136381	-0.180752	0.882243	0.245668	0.292305
1555486_a_at	PRR5L	AAH08922///AAI25123///AK024275///AK026283///AK055042///BAB14870///BAG51455///BC008922///BC125122///BX640959///CAE45978///DA269290///DA344861///DA449593///DA458327///DR001466///EAW68123///EAW68124///NM_001160167///NM_001160168///NM_001160169///NM_024841///NP_001153639///NP_001153640///NP_001153641///NP_079117///Q6MZQ0	proline rich 5 like	79899	ENSG00000135362	-0.0978106	0.93445	0.370412	0.423859
1555495_a_at	CWC27	AAC18041///AAC18042///AAH12117///AAQ88932///AF039692///AF039693///AJ002573///AK225105///AK225161///AK308223///AK312954///AY358569///BC012117///BG193598///BI324922///BX647971///EAW51364///EAW51365///NM_001297644///NM_001297645///NM_001318000///NM_001364478///NM_005869///NP_001284573///NP_001284574///NP_001304929///NP_001351407///NP_005860///Q6UX04///XM_011543095///XM_011543096///XM_017008943///XP_…	CWC27 spliceosome associated protein homolog	10283	ENSG00000153015	-0.280478	0.823318	3.26577e-05	6.99939e-05
1555501_s_at	RSRC1	AAF64267///AAH06982///AAH10357///AF208853///AK290334///AK300388///BAF83023///BAG62122///BC006982///BC010357///BG205691///DA273191///EAW78692///EAW78693///EAW78694///NM_001271834///NM_001271838///NM_016625///NP_001258763///NP_001258767///NP_057709///Q96IZ7///XM_024453560///XM_024453562///XM_024453563///XP_024309328///XP_024309330///XP_024309331///XR_002959540	arginine and serine rich coiled-coil 1	51319	ENSG00000174891	-0.492101	0.710989	7.72448e-08	2.22122e-07
1555514_a_at	PIAS2	AA701927///AAC36704///AAC36705///AAH15190///AAI11061///AAK48938///AF077953///AF077954///AF086240///AF361054///AK294801///AK308143///AW016227///BAG57921///BC015190///BC111060///BG718291///BX646432///DB024780///EAX01484///EAX01485///EAX01486///EAX01487///EAX01488///NM_001324046///NM_001324047///NM_001324048///NM_001324049///NM_001324051///NM_001324052///NM_001324053///NM_001324054///NM_001324055///…	protein inhibitor of activated STAT 2	9063	ENSG00000078043	-0.296142	0.814427	0.000743916	0.00134962
1555522_s_at	MEMO1///DPY30	AAD27736///AAH18733///AAH70046///AAH94681///AAL34462///AAQ09602///AB041018///AB041019///AF132961///AF363446///AF529368///AK057760///AK290753///AK297128///AL161966///BAD74066///BAD74067///BAF83442///BAG59632///BC018733///BC036262///BC070046///BC094681///BG033287///BP248979///BU628425///CD250945///EAX00467///EAX00468///EAX00469///EAX00470///EAX00471///EAX00472///EAX00473///EAX00474///NM_001137602//…	mediator of cell motility 1///dpy-30, histone methyltransferase complex regulatory subunit	51072///84661	ENSG00000162959///ENSG00000162961	0.0190313	1.01328	0.640993	0.686495
1555526_a_at	2022-09-06	AAF97496///AAH09291///AAH11922///AAH36240///AAH69231///AAK61492///AAK98547///AAK98548///AAK98549///AAK98550///AAK98551///AAN76547///AAT80339///AF397023///AF403058///AF403059///AF403060///AF403061///AF403062///AK026589///AK290977///AK298487///AK299273///AK303116///AK303224///AL833677///AY005981///AY034177///AY679521///BAA09477///BAF83666///BAG60696///BAG61293///BAG64222///BAG64311///BC009291///BC0…	septin 6	23157	ENSG00000125354	-0.764351	0.588718	1.58808e-08	4.88637e-08
1555562_a_at	ZCCHC7	AAF28909///AAH05990///AAH22434///AAH36940///AF161349///AI458621///AK026264///AK074608///AK303193///AK315128///BAB15418///BAC11087///BAG37581///BAG64286///BC005990///BC022434///BC034022///BC036940///BP216150///BP246540///EAW58288///EAW58289///EAW58290///EAW58291///NM_001289119///NM_001289120///NM_001289121///NM_032226///NP_001276048///NP_001276049///NP_001276050///NP_115602///NR_110317///Q8N3Z6///…	zinc finger CCHC-type containing 7	84186	ENSG00000147905	-0.412149	0.751503	0.00178569	0.0030785
1555565_s_at	TAPBP	AAB82949///AAC20076///AAD32924///AAG33061///AAH64966///AAH80574///AB010639///ACD68200///AF009510///AF029750///AF067286///AF314222///AQY77140///AQY77141///AQY77142///AU117273///AW028178///AW451052///AY007154///BAA28757///BAA28758///BAA28759///BC064966///BC080574///BI523615///CAA73909///EAX03715///EAX03716///EAX03717///EAX03718///EAX03719///EAX03720///EU693375///NM_003190///NM_172208///NM_172209///…	TAP binding protein	6892	ENSG00000231925///ENSG00000112493///ENSG00000206208///ENSG00000206281///ENSG00000236490	0.164505	1.12078	0.0758198	0.100091
1555575_a_at	KDELR1	AAH08958///AAH18778///AB097047///AK075185///AK312647///BAC11457///BAC77400///BAG35531///BC008958///BC018778///CAA39371///EAW52340///EAW52341///EAW52342///EAW52343///EAW52344///EAW52345///NM_006801///NP_006792///P24390///X55885	KDEL endoplasmic reticulum protein retention receptor 1	10945	ENSG00000105438	-0.350595	0.784261	1.34161e-15	8.82142e-15
1555590_a_at	GATA1	AAA35885///AAH09797///AGN75067///AI057349///BC009797///CAA35120///EAW50749///EAW50750///EAW50751///M30601///NM_002049///NP_002040///P15976///X17254///XM_011543897///XM_011543898///XM_024452363///XP_011542199///XP_011542200///XP_024308131	GATA binding protein 1	2623	ENSG00000102145	0.905293	1.87293	4.48919e-21	5.50302e-20
1555613_a_at	ZAP70	AAH39039///AAH53878///AAX93187///AB083211///AK303341///AK310628///AK310637///AL832287///BAC43747///BAG64404///BC039039///BC053878///EAX01918///EAX01919///L05148///NM_001079///NM_207519///NP_001070///NP_997402///P43403///XM_017004867///XM_017004868///XM_017004869///XM_017004870///XP_016860356///XP_016860357///XP_016860358///XP_016860359///XR_001738925///XR_001738926///XR_001738927	zeta chain of T cell receptor associated protein kinase 70	7535	ENSG00000115085	0.582049	1.49697	4.6409e-05	9.79009e-05
1555618_s_at	SAE1	AAD12785///AAD23902///AAD24433///AAF29104///AAH00344///AAH03611///AAH18271///AAP35954///AF046025///AF090385///AF110956///AF161489///AI339364///AK021978///AK027595///AK055481///AK090645///AK302287///AK315624///BAG37992///BAG51064///BAG51356///BAG63628///BC000344///BC003611///BC018271///BC128518///BC128519///BT007290///CN386158///DA047601///DA086973///DC297573///DC312737///EAW57460///EAW57461///EAW…	SUMO1 activating enzyme subunit 1	10055	ENSG00000142230	-0.42324	0.745748	0.00318634	0.005294
1555620_a_at	PTGIR	AAA36448///AAH75814///AAI10343///AAO92301///AK315278///AY242134///BAA05008///BAA06110///BAA07325///BAG37688///BC075814///BC110342///BQ185457///CAH05338///D25418///D29634///DA652875///EAW57432///EAW57433///L29016///NM_000960///NP_000951///P43119///XM_005259093///XM_005259095///XP_005259150///XP_005259152///XR_243945///XR_430206///XR_935844	prostaglandin I2 receptor	5739	ENSG00000160013	0.0705128	1.05009	0.0201465	0.0295392
1555630_a_at	RAB34	AAH16841///AAH66904///AAH91510///AAK09397///AAL05587///AAP35348///AF322067///AF327350///AJ277106///AK027312///AK074689///AK297850///AK304633///BAB55034///BAC11141///BAG60182///BAG65412///BC016841///BC066904///BC091510///BG251677///BG749591///BI523728///BT006702///CAC81760///CAF86756///CB111417///CB127976///CB136913///CX788239///CX872465///DA070520///EAW51127///EAW51128///EAW51129///EAW51130///NM_…	RAB34, member RAS oncogene family	83871	ENSG00000109113	-1.05101	0.482629	1.56114e-14	9.03485e-14
1555638_a_at	SAMSN1	AA747998///AAG23355///AAH29112///AAK07746///AAM75349///AF218085///AF222927///AF519621///AI815031///AK125144///BAG54155///BC029112///CAB90391///CDG37812///CDG37813///CDG37814///DA819791///EAX10053///EAX10054///HG380512///HG380513///HG380514///NM_001256370///NM_001286523///NM_022136///NP_001243299///NP_001273452///NP_071419///Q9NSI8///XM_011529684///XM_011529685///XM_011529686///XM_017028427///XP_0…	SAM domain, SH3 domain and nuclear localization signals 1	64092	ENSG00000155307	1.76856	3.40713	2.70538e-25	5.45246e-24
1555656_at	CD300LG	AAH25395///AAN86134///AAN86135///AAQ88730///AF427619///AF427620///AK298112///AK309938///AY358364///BAG60397///BC025395///DC380538///EAW51657///EAW51658///EAW51659///EAW51660///NM_001168322///NM_001168323///NM_001168324///NM_145273///NP_001161794///NP_001161795///NP_001161796///NP_660316///Q6UXG3///XM_005257075///XM_005257076///XM_006721721///XM_006721722///XM_011524384///XM_017024235///XP_0052571…	CD300 molecule like family member g	146894	ENSG00000161649	0.00997358	1.00694	0.684747	0.726581
1555697_at	KLK4	AAD21580///AAD21581///AAD26424///AAD38019///AAF70620///AAF81227///AAG33357///AAG43246///AAH69325///AAH69403///AAH69429///AAH69489///AAH96175///AAH96176///AAH96177///AAH96178///AAK71700///AAK71701///AAK71702///AAK71703///AAK71704///AAK71705///AAK71706///AAL14780///AAL14781///AAL14782///AAQ04828///AAX30051///AF113140///AF126401///AF259964///AF259965///AF259966///AF259967///AF259968///AF259969///AF2…	kallikrein related peptidase 4	9622	ENSG00000167749	0.234141	1.17621	1.04273e-06	2.64723e-06
1555705_a_at	CMTM3	AAH23509///AAH23591///AAH36042///AAH40227///AAH47701///AAN73435///AAN75573///AF479813///AK056324///AK075075///AY166714///BAB71150///BAG52060///BC023509///BC023591///BC036042///BC040227///BC047701///BI457147///CT001840///EAW83031///EAW83032///EAW83033///EAW83034///EAW83035///NM_001048251///NM_001363918///NM_001363923///NM_144601///NM_181553///NM_181554///NM_181555///NP_001350847///NP_001350852///N…	CKLF like MARVEL transmembrane domain containing 3	123920	ENSG00000140931	-0.320176	0.800972	0.00208016	0.00354849
1555730_a_at	CFL1	AAA64501///AAH11005///AAH12265///AAH12318///AAH18256///AAP35492///ACJ13657///AK097690///AK303614///BAA00589///BAA05711///BAG53513///BAG64624///BC011005///BC012265///BC012318///BC018256///BC024975///BT006846///CAA64685///CB850882///D00682///D28345///EAW74448///EAW74449///EAW74450///EAW74451///EAW74452///EU794603///HM370399///NM_005507///NP_005498///P23528///U21909///X95404	cofilin 1	1072	ENSG00000172757	0.272927	1.20826	0.163948	0.202099
1555736_a_at	AGTRAP	AAF89547///AAH17328///AAL26806///AAR25556///AF165187///AF312374///AI741916///AK290042///BAF82731///BC011946///BC017328///BE782705///BI117521///BQ672962///CA866314///CD674964///EAW71702///EAW71703///EAW71704///EAW71705///NM_001040194///NM_001040195///NM_001040196///NM_001040197///NM_020350///NP_001035284///NP_001035285///NP_001035286///NP_001035287///NP_065083///Q6RW13///XM_011541799///XM_01154180…	angiotensin II receptor associated protein	57085	ENSG00000177674	1.52612	2.8801	8.74337e-23	1.33037e-21
1555745_a_at	LYZ	AAA36188///AAA59535///AAA59536///AAC63078///AAH04147///ACO37637///AIL02126///AK130127///AK130149///AK310930///AK311779///BAG34722///BC004147///CAA32175///CAA40387///CDM98740///EAW97220///EAW97221///EAW97222///FJ795023///J03801///KJ841928///M19045///M21119///NM_000239///NP_000230///P61626///U25677	lysozyme	4069	ENSG00000090382	3.03954	8.22231	3.39811e-24	6.05478e-23
1555751_a_at	GEMIN7	AAH07793///AAM44083///AK024018///AW297699///AY114106///BAB14780///BC007793///BM009097///BU602037///CAE91216///CAG33602///CB148876///CR457321///EAW57321///NM_001007269///NM_001007270///NM_001319054///NM_001319055///NM_024707///NP_001007270///NP_001007271///NP_001305983///NP_001305984///NP_078983///Q9H840///W35331///XM_005259262///XM_005259263///XM_017027312///XP_005259319///XP_005259320///XP_01688…	gem nuclear organelle associated protein 7	79760	ENSG00000142252	-0.0522761	0.964414	0.406897	0.460612
1555754_s_at	ATN1	AAB50276///AAB51321///AAH51795///AW411230///BAA06626///BAA07534///BAA23631///BC051795///BE142829///BQ448220///BQ880124///BQ897715///BQ957462///D31840///D38529///EAW88706///EAW88707///EAW88708///NM_001007026///NM_001940///NP_001007027///NP_001931///P54259///U23851	atrophin 1	1822	ENSG00000111676	-0.0592554	0.959759	0.189937	0.231123
1555758_a_at	CDKN3	AAA60222///AAA66496///AAC04932///AAH64965///AAI03634///AAK06365///AAK06366///AAK06367///AAK06368///AAK06369///AAK06370///AAK06371///AAK06372///AAK06373///AAK06374///AAK06375///AAK06376///AAK06377///AAK06378///AAK06379///AAK06380///AAK06381///AAK06382///AAK06383///AAK06384///AAN86348///AAP13062///AAP13063///AAP13064///AAP13065///AAP13066///AAP13067///AAV38258///ABQ59060///AF213033///AF213034///AF2…	cyclin dependent kinase inhibitor 3	1033	ENSG00000100526	-0.0827557	0.944252	0.211095	0.254272
1555762_s_at	MRTFA///RBM15	AAI14365///AAI15040///AAK54721///AB037859///AF368061///AF448806///AJ297257///AJ297258///AL713710///BAA92676///BC021586///BC064620///BC114364///BC115039///BC139730///BG716386///CAC38826///CAC38827///CAD28507///CAG30408///CDJ79779///CR456522///EAW60382///EAW60383///EAW60384///HG764171///HY058235///HY123688///NM_001282660///NM_001282661///NM_001282662///NM_001318139///NM_020831///NP_001269589///NP_0…	myocardin related transcription factor A///RNA binding motif protein 15	57591///64783	ENSG00000196588///ENSG00000162775	0.0583324	1.04126	0.432308	0.485803
1555764_s_at	TIMM10	AAD39995///AAF15104///AAH32133///AF150089///AF152354///AI498204///AK289751///BAF82440///BC032133///CB106298///DQ579709///EAW73753///NM_012456///NP_036588///P62072///XM_024448436///XP_024304204	translocase of inner mitochondrial membrane 10	26519	ENSG00000134809	0.0909213	1.06505	0.493432	0.545945
1555779_a_at	CD79A	AAA20495///AAA57274///AAA59556///AAA59557///AAA60270///AAB20812///AAB23558///AAC60653///AAG15590///AAI13732///AAI13734///AF283770///AK223371///AK315337///BAD97091///BAG37737///BC018964///BC113731///BC113733///CAA31802///CAA58523///CCF76935///CCF76936///EAW57075///EAW57076///M74721///M80462///M86921///NM_001783///NM_021601///NP_001774///NP_067612///P11912///S46706///S75217///S79248///X13451///X835…	CD79a molecule	973	ENSG00000105369	-0.66577	0.630352	1.19524e-05	2.70748e-05
1555780_a_at	RHEB	AAD15548///AAF73125///AAH16155///AAH66307///AAI07706///AAM12635///AAP35604///AF148645///AF493921///AK125446///AK289370///BAA11211///BAF82059///BAG54198///BC016155///BC066307///BC107705///BG702213///BM670621///BT006958///CAA82774///CDL93493///D78132///DA475169///EAL24515///EAW53986///EAW53987///EAW53988///EAW53989///NM_005614///NP_005605///Q15382///XM_011516457///XM_024446854///XP_011514759///XP_0…	Ras homolog, mTORC1 binding	6009	ENSG00000106615	-0.033016	0.977375	0.66335	0.707236
1555789_s_at	PHF23	AAH02509///AAH08630///AAM44129///ABK59097///AI129084///AK026537///AK074766///AK122791///AK122901///AK297040///AY099328///BAB15498///BAC11192///BAG53790///BAG59568///BC002509///BC008630///BY994418///CAF86797///DA131173///EAW90240///EAW90241///EAW90242///EAW90243///EF071959///NM_001284517///NM_001284518///NM_024297///NP_001271446///NP_001271447///NP_077273///Q9BUL5///XM_024450938///XM_024450939///X…	PHD finger protein 23	79142	ENSG00000040633	-0.210931	0.86398	0.0144564	0.0217069
1555790_a_at	TMEM192///ZNF320	AA346826///AAH36301///AK095801///AW137472///BAC04628///BC036301///BX538029///BX648915///CAD97974///CBX51260///CBX51261///EAX04826///NM_001100389///NM_152681///NP_001093859///Q8IY95///XM_011531717///XM_011531718///XP_011530019///XP_011530020///A2RRD8///AAI31556///AF086262///AI344388///AK054877///AK094328///AK095630///AK096348///AK129992///AK307375///AL831902///BAC85270///BC064408///BC105738///BC13…	transmembrane protein 192///zinc finger protein 320	201931///162967	ENSG00000170088///ENSG00000182986///ENSG00000204604	-0.282905	0.821934	0.00198535	0.00339794
1555793_a_at	ZFP82	AB075828///ADC93802///AK074942///AK315709///AL707725///AL834267///BAB85534///BAC11308///BX491216///CAD38942///GU388429///NM_001321917///NM_001321918///NM_001321919///NM_133466///NP_001308846///NP_001308847///NP_001308848///NP_597723///Q8N141	ZFP82 zinc finger protein	284406	ENSG00000181007	-0.594865	0.662107	1.36652e-11	5.8096e-11
1555797_a_at	ARPC5	AAB64193///AAB70561///AAH57237///AAH71857///AF006088///AF017807///AI148784///AK095424///AK129598///BAG53053///BC057237///BC071857///BI758106///CN291383///EAW91163///EAW91164///NM_001270439///NM_005717///NP_001257368///NP_005708///O15511	actin related protein 2/3 complex subunit 5	10092	ENSG00000162704	0.474832	1.38976	1.43232e-07	3.99238e-07
1555823_at	PACS2	AAH10663///AAH50351///AAH65220///AAI31592///AAQ83882///AB011174///AB029326///AB072449///AK098354///AL539052///AY320284///BAA25528///BAB87116///BAB88325///BAC05290///BC010663///BC028418///BC050351///BC065220///BC095493///BC131591///BU944012///CA423467///DA177001///DA275449///DA408379///DA491365///EAW81915///HY009105///NM_001100913///NM_001243127///NM_015197///NP_001094383///NP_001230056///NP_05601…	phosphofurin acidic cluster sorting protein 2	23241	ENSG00000179364	0.00157879	1.00109	0.825333	0.851324
1555831_s_at	LRRC41	AAH04953///AAH92479///AAI01523///AAI01525///AAQ15266///AF370430///AK024051///AK125827///AK223420///AK291283///AK296436///AK297596///BAB14801///BAC86308///BAD97140///BAF83972///BAG59091///BAG59981///BC004953///BC042988///BC092479///BC101522///BC101524///BM548142///BU155079///BX537366///CAA60013///CAD97609///CF125098///EAX06927///EAX06928///NM_006369///NP_006360///Q15345///X86018///XR_002957992///X…	leucine rich repeat containing 41	10489	ENSG00000132128	-0.440904	0.736673	0.000112525	0.000226303
1555832_s_at	KLF6	AAB94792///AAB94793///AAC23699///AAC39929///AAH00311///AAM73548///AAP35424///AB017493///ACU45419///AF001461///AI355637///AK293259///AK316596///BAA33050///BAG38183///BAG56791///BC000311///BC004301///BC015987///BM544849///BM695496///BP357332///BQ017028///BT006778///BX537374///CAD97616///CBX47456///CBX47457///CD742988///CR975091///CR994352///EAW86476///EAW86477///EAW86478///EAW86479///FJ619623///NM_…	Kruppel like factor 6	1316	ENSG00000067082	-0.28883	0.818566	0.0445869	0.0615741
1555833_a_at	IRGQ	AAI37021///AAI37022///AAI44452///AAL33884///AF322648///AK022583///AK096168///AK124786///AK128554///BAC85949///BAC87498///BC137020///BC137021///BC144451///BM669904///CN315405///EAW57205///NM_001007561///NP_001007562///Q8WZA9///XM_005258515///XP_005258572	immunity related GTPase Q	126298	ENSG00000167378	-0.530866	0.692139	1.18836e-11	5.07904e-11
1555837_s_at	POLR2B	AAC09367///AAH23503///ABX80206///AF055028///AK098271///AK289823///AK294901///AK295132///AK299090///BAF82512///BAG57990///BAG58155///BAG61152///BC023503///BC046499///BU619780///CAA45124///DC323029///EAX05519///NM_000938///NM_001303268///NM_001303269///NP_000929///NP_001290197///NP_001290198///P30876///X63563	RNA polymerase II subunit B	5431	ENSG00000047315	-0.294639	0.815276	1.22973e-05	2.7805e-05
1555843_at	HNRNPM	AA244120///AAA36192///AAC16002///AAH00138///AAH08895///AAH19580///AAH64588///AAL31359///AB209733///AF061832///AK024911///AK309659///AL713781///BAD92970///BC000138///BC008895///BC019580///BC038753///BC045573///BC054874///BC058893///BC064588///CAA50897///CAD28541///CN350481///CN350489///CN350526///DB478004///DB481659///EAW68919///EAW68920///EAW68921///EAW68922///EAW68923///HY007201///L03532///L3261…	heterogeneous nuclear ribonucleoprotein M	4670	ENSG00000099783	-0.124618	0.917247	0.151811	0.188655
1555851_s_at	SELENOW	AAB69859///AAC51665///AAH00581///AAH32546///AAH39597///AAH47893///AAL00898///AF015283///AK026717///AK091604///BC000581///BC032546///BC039597///BC047893///BF032577///BF973456///BU185196///CR991097///EAW57511///EAW57512///EAW57513///NM_003009///NP_003000///P63302///U67171	selenoprotein W	6415	ENSG00000178980	0.313562	1.24277	4.20737e-05	8.92e-05
1555864_s_at	PDHA1	AAA31853///AAA36533///AAA60050///AAA60055///AAA60227///AAB21863///AAB32351///AAB39723///AAB39724///AAB39725///AAB39726///AAB39727///AAB39728///AAB39729///AAB39730///AAB59581///AAD16047///AAD23841///AAD23842///AAD23843///AAD23844///AAD23845///AAD23846///AAD23847///AAD23848///AAD23849///AAD23850///AAD23851///AAD23852///AAD23853///AAD23854///AAD23855///AAD23856///AAD23857///AAD23858///AAD23859///AAD…	pyruvate dehydrogenase E1 alpha 1 subunit	5160	ENSG00000131828	-0.304311	0.809829	1.28109e-06	3.21483e-06
1555866_a_at	HEXD	AAH18205///AAH35561///AK074405///AK295197///AK297272///AK316085///BAB85072///BAH12009///BAH12536///BAH14456///BC018205///BC035561///CAR57925///DN999062///EAW89771///EAW89772///EAW89773///EAW89774///EAW89775///FM204887///NM_001330542///NM_173620///NP_001317471///NP_775891///Q8WVB3///XM_005256346///XM_006722280///XM_011523560///XM_011523561///XM_017024484///XM_017024485///XM_024450705///XP_00525640…	hexosaminidase D	284004	ENSG00000169660	-0.464769	0.724587	3.10825e-12	1.41574e-11
1555878_at	RPS24	AAA36588///AAB08006///AAB08007///AAH00523///AAH71926///AF147330///AK311776///AK311910///BAA05790///BAG34719///BAG34851///BC000523///BC003149///BC071926///BE300488///BG610671///BG944046///BM745909///BX537975///BX647260///CAD97939///CAE93915///CD176901///CD677556///D28424///DB116225///EAW54618///EAW54619///EAW54620///EAW54621///EAW54622///EAW54623///EAW54624///EAW54625///EAW54626///EAW54627///M3152…	ribosomal protein S24	6229	ENSG00000138326	-0.250246	0.840753	0.0462873	0.0636981
1555881_s_at	LZTS2	AAH05855///AAH06212///AAH58938///AAK31577///AB058716///AK097997///AK298208///AL834338///AY029201///BAB47442///BAG60478///BC005855///BC006212///BC058938///BM544815///BU615934///CAD39005///CB243010///CN365632///CV803721///CX755354///EAW49790///EAW49791///EAW49792///HY037189///HY039896///NM_001318099///NM_001318100///NM_001318101///NM_032429///NP_001305028///NP_001305029///NP_001305030///NP_115805//…	leucine zipper tumor suppressor 2	84445	ENSG00000107816	-0.719449	0.607329	6.31541e-20	6.6955e-19
1555886_at	PDSS2	AAF97788///AAH29491///AAH39906///AB210839///AF086233///AF254956///AJ420575///AK000293///AK225629///AK296717///AK301480///AK315804///AL832290///BAE48217///BAG38145///BAG59307///BAG62995///BC029491///BC039906///DC341808///EAW48400///NM_020381///NP_065114///Q86YH6///XM_011535956///XM_011535957///XM_011535958///XM_011535959///XM_011535960///XM_011535961///XM_011535962///XM_011535963///XM_017011082///…	decaprenyl diphosphate synthase subunit 2	57107	ENSG00000164494	0.466973	1.38221	7.69617e-14	4.14526e-13
1555896_a_at	ADAM15	AAC50404///AAC51112///AAH14566///AAM44189///AAP88766///AAR99331///AAS48590///AAS48591///AAS48592///AAS48593///AAS48594///AAS48595///AAS48596///AAS48597///AAS72298///AAS72991///AAS72992///AAS72993///AAS72994///AAS72995///AAS72996///AAS72997///AAS72998///AAS72999///AAS73000///AB209157///AK000667///AK075498///AK295614///AK296925///AK297468///AK308172///AW290953///AY518542///AY560593///AY560594///AY5…	ADAM metallopeptidase domain 15	8751	ENSG00000143537	0.323399	1.25127	3.18785e-10	1.17619e-09
1555906_s_at	TCAIM	AAH09400///AAH38420///AAH47231///AAH62587///AAH73829///AAI01060///AAI01061///AAI01062///AK056593///AK123680///AK124087///AK292756///AL832473///AL833118///BAF85445///BAG51758///BAG54004///BC009400///BC038420///BC047231///BC062587///BC073829///BC101058///BC101059///BC101060///BC101061///CAD38627///CN372173///DC413255///EAW64703///EAW64704///EAW64705///EAW64706///KF274546///NM_001029839///NM_0010298…	T cell activation inhibitor, mitochondrial	285343	ENSG00000179152	-0.0365573	0.974979	0.388895	0.442678
1555913_at	GON4L	AAH36740///AAH52260///AAH64933///AAH71650///AAI14630///AAI15704///AAI17558///AAR01260///AAR01261///AAR01262///AB046826///AB195687///AB195688///AB232668///AI476308///AK000210///AK022985///AK026693///AK098734///AK222851///AK315191///AL136565///AY236966///AY335490///AY335491///AY335492///BAA91011///BAB13432///BAB14347///BAB15528///BAC05397///BAD96571///BAF51556///BAF51557///BAF51560///BAG37631///BC0…	gon-4 like	54856	ENSG00000116580	-0.157169	0.896783	0.0875186	0.114
1555916_at	RPUSD3	AAH32135///AAH62362///AAH65741///AK092026///AK093620///AK094587///AK291888///AK296202///AK299556///BAC03794///BAF84577///BAG61501///BAH12281///BC032135///BC049846///BC062362///BC065741///BI549344///BQ223959///BU197244///EAW64006///EAW64007///EAW64008///EAW64009///HY235216///NM_001142547///NM_001351736///NM_001351737///NM_001351738///NM_173659///NP_001136019///NP_001338665///NP_001338666///NP_0013…	RNA pseudouridine synthase D3	285367	ENSG00000156990	0.0793668	1.05655	0.148286	0.184731
1555920_at	CBX3	AAB48101///AAF62370///AAH00954///AAH14380///AB030905///AF086270///AF136630///AL542267///BAA83340///BC000954///BC014380///BX647444///BX648807///CD514780///CV575477///DB565723///EAL24235///EAW93842///EAW93843///EAW93844///EAW93845///EAW93846///NM_007276///NM_016587///NP_009207///NP_057671///Q13185///U26312///XM_005249611///XP_005249668	chromobox 3	11335	ENSG00000122565	-0.230081	0.852587	0.0880462	0.114623
1555945_s_at	FAM120A	AAC09364///AAF72866///AAF72867///AAH07879///AAH98584///AAI11737///AAP31031///AAR21086///AF055017///AF214737///AF214738///AK091785///AK096349///AQX45471///AW949787///AY266457///AY450393///BAA11500///BC007879///BC034935///BC075701///BC098584///BC111736///BQ020345///BQ421167///BX326996///CA310462///CA419293///CB989774///CD110412///CF135376///D80005///EAW62863///EAW62864///EAW62865///EAW62866///KY559…	family with sequence similarity 120A	23196	ENSG00000048828	0.300707	1.23175	0.00036989	0.000695458
1555950_a_at	CD55	AAA52167///AAA52168///AAA52169///AAA52170///AAB20576///AAB48622///AAC60633///AAH01288///AAL25832///AAL25833///AAL25834///AAL25835///AAP35823///AAW29942///AB240566///AB240567///AB240568///AB240569///AB240570///AF052110///AK298549///AK300621///AK312448///ANF06964///ASU43934///AUF74448///AW316643///AY055757///AY055758///AY055759///AY055760///BAA22900///BAE97422///BAE97423///BAE97424///BAE97425///BAE…	CD55 molecule (Cromer blood group)	1604	ENSG00000196352	1.38401	2.60993	1.14152e-31	5.36813e-30
1555960_at	HINT1	AA076103///AAA82926///AAC71077///AAH01287///AAH07090///ADO22328///ADO22422///AK026557///AK054976///AK056902///BAB15500///BC001287///BC007090///BC028300///BF967059///BF970603///BG393782///BG527380///BG708765///BG942577///CAG33329///CD639104///CK002748///CN290233///CN290239///CR457048///DA352878///DB125655///DB289264///EAW62376///GQ891466///GQ900905///NM_005340///NP_005331///NR_024610///NR_024611//…	histidine triad nucleotide binding protein 1	3094	ENSG00000169567	0.16315	1.11973	0.0529935	0.0721184
1555971_s_at	FBXO28	AAH31576///AB007952///AI354536///AK001628///AK303381///AK307892///BAA32327///BAA91795///BAG64437///BC014378///BC031576///BP249147///CN415382///DB136175///EAW69709///EAW69710///NM_001136115///NM_015176///NP_001129587///NP_055991///NR_049764///Q9NVF7///U38437	F-box protein 28	23219	ENSG00000143756	-0.143963	0.90503	0.0087935	0.0136802
1555996_s_at	EIF4A2///SNORA63///SNORD2///SNORA4///SNORA81///MIR1248	AAF64266///AAH12547///AAH13708///AAH15842///AAH16295///AAH48105///AAO66460///AAP88862///AB209021///AF208852///AK130087///AK225646///AK296279///AL117412///AL137681///AL556981///AY207392///BAA06336///BAD92258///BAG58988///BC006469///BC012547///BC013708///BC015842///BC016295///BC039344///BC048105///BT009860///CAI46218///D30655///EAW78172///EAW78173///EAW78174///EAW78175///EAW78176///EAW78177///EAW78…	eukaryotic translation initiation factor 4A2///small nucleolar RNA, H/ACA box 63///small nucleolar RNA, C/D box 2///small nucleolar RNA, H/ACA box 4///small nucleolar RNA, H/ACA box 81///microRNA 1248	1974///6043///619567///619568///677847///100302143	ENSG00000156976///ENSG00000200320///ENSG00000238942///ENSG00000263776///ENSG00000221420///ENSG00000283958	-0.320309	0.800898	0.113116	0.144282
1556000_s_at	BTBD7	AAH47071///AAI41851///AB040958///AI452701///AK001510///AK021953///AK074354///AK091287///AK291422///AK303355///AL049394///BAA91730///BAA96049///BAB13946///BAF84111///BAG64416///BC047071///BC141850///BX248762///BX538231///CAD66569///CAD98074///CAH10736///EAW81525///EAW81526///EAW81527///EAW81528///EAW81529///NM_001002860///NM_001289133///NM_018167///NP_001002860///NP_001276062///NP_060637///Q9P203/…	BTB domain containing 7	55727	ENSG00000011114///ENSG00000277222	-0.503612	0.705339	4.56442e-09	1.48964e-08
1556001_at	MAPK8IP2	AAB03340///AAB50207///AAF00980///AAF32323///AAH09940///AAH47527///AF136382///AF218778///AI005170///AI066766///AK094442///AK293580///AK294265///AL021708///BAG57050///BAG57558///BC009940///BC037271///BC047527///BQ270598///BU732443///CAA16714///DB483256///EAW73577///EAW73578///EAW73579///EAW73580///NM_012324///NM_016431///NM_139124///NP_036456///Q13387///U79261///XM_011530679///XM_011530680///XM_011…	mitogen-activated protein kinase 8 interacting protein 2	23542	ENSG00000008735	0.0209328	1.01462	0.188099	0.229077
1556006_s_at	CSNK1A1	AAC41760///AAF69665///AAG17246///AAH07246///AAH08717///AAH21971///AAH25371///AAL60204///AAV38632///AAV38633///AAY84562///ACF94482///AF119911///AF218004///AF447582///AK293761///AK294099///AK294942///AK303794///AL701526///BAG57180///BAG57435///BAG58018///BAG64751///BC005905///BC007246///BC008717///BC009186///BC020446///BC020745///BC021971///BC025371///BC040473///BC105984///BT019829///BT019830///BU6…	casein kinase 1 alpha 1	1452	ENSG00000113712	0.14552	1.10613	0.196626	0.238451
1556035_s_at	ZNF207	AAC78561///AAH02372///AAH08023///AAP36029///AB209215///AF046001///AI308956///AK026215///AK226172///AK291801///AK298950///AK309979///AL834501///BAD92452///BAF84490///BAG61049///BC000962///BC002372///BC008023///BT007365///CAD39159///CN276833///EAW80231///EAW80232///EAW80233///EAW80234///EAW80235///EAW80236///EAW80237///NM_001032293///NM_001098507///NM_003457///NP_001027464///NP_001091977///NP_00344…	zinc finger protein 207	7756	ENSG00000010244	-0.120524	0.919854	0.235949	0.281531
1556053_at	DNAJC7	AAB36872///AAH03601///AAH11837///AAH33772///AB209834///AK025003///AK291047///AK296602///AK298860///AK308016///AK316081///BAD93071///BAF83736///BAG59215///BAG60982///BAH14452///BC003601///BC011837///BC033772///BP378441///BQ445927///BX647209///DB453150///EAW60788///EAW60789///NM_001144766///NM_003315///NP_001138238///NP_003306///NR_029431///Q99615///U46571///XM_011525167///XM_011525168///XM_0115251…	DnaJ heat shock protein family (Hsp40) member C7	7266	ENSG00000168259	-0.112932	0.924707	0.355548	0.408011
1556059_s_at	SPEN	AAK52750///AB023146///AF085964///AF356524///AK000882///AK022949///AK092332///AK127577///AL096858///BAA76773///BAA91405///BAB14324///CAB51072///CBX47466///EAW51756///NM_015001///NP_055816///Q96T58	spen family transcriptional repressor	23013	ENSG00000065526	-0.0113603	0.992157	0.913289	0.927358
1556060_a_at	ZNF451	AA336048///AAH21712///AAH42450///AAH58853///AAH98382///AAL17975///AB011148///AB051489///AK000983///AK027074///AK027805///AK075174///AK096186///AK225806///AK302577///AY055204///BAA25502///BAB21793///BAB55382///BAG63834///BC021712///BC042450///BC058853///BC098382///BM559241///BX648081///CK301064///CN314846///EAX04471///EAX04472///EAX04473///NM_001031623///NM_001257273///NM_015555///NP_001026794///N…	zinc finger protein 451	26036	ENSG00000112200	-0.170821	0.888337	0.150053	0.186687
1556066_at	KDM6B	AAH09994///AB002344///BAA21572///BC009994///BC035897///EAW90127///EAW90128///NM_001080424///NM_001348716///NP_001073893///NP_001335645///O15054///XM_005256549///XM_005256550///XM_005256551///XM_005256552///XM_006721483///XM_011523750///XM_011523752///XP_005256606///XP_005256607///XP_005256608///XP_005256609///XP_006721546///XP_011522052///XP_011522054	lysine demethylase 6B	23135	ENSG00000132510	0.315632	1.24456	0.000144304	0.000286065
1556088_at	RPAIN	AA745783///AAH04451///AAH46349///AAH51849///AAT80872///AAT80873///AAT80874///AAT80875///AAT80876///AAT80877///AAT80878///AAX14368///AAX14369///AAX14370///AAX14371///AAX14372///AAX14373///AAX14374///AAX14375///AAX14377///AK055052///AK096001///AK098491///AK226044///AK295394///AK300409///AW268632///AY680654///AY680655///AY680656///AY680657///AY680658///AY680659///AY680660///AY775314///AY775315///AY7…	RPA interacting protein	84268	ENSG00000129197	-0.313315	0.80479	0.00562516	0.00900015
1556121_at	NAP1L1	AA057019///AAC37544///AAG24631///AAH02387///AAP35669///AF086080///AF088017///AF300335///AK021751///AK122670///AK295147///AK297500///AK298936///AK304787///AL162068///AW172716///AW950481///BAA05796///BAG53656///BAH11990///BAH12595///BAH12906///BAH14258///BC002387///BC018565///BF666587///BM929581///BT007023///BU183927///CAB82405///CD000987///CD678271///CX870413///D28430///DA137494///DA344092///DA512…	nucleosome assembly protein 1 like 1	4673	ENSG00000187109	-0.810487	0.570189	1.62744e-23	2.68178e-22
1556151_at	ITFG1	AAG41782///AAH06321///AAH24162///AAN31655///AF212247///AF503339///AK027596///AK295228///AK299641///AK301908///AK309475///AL833705///BAB55220///BAG58221///BAG61564///BAG63334///BC006321///BC024162///BM680211///DA285856///EAW82698///EAW82699///EL948664///HY177137///NM_001305002///NM_030790///NP_001291931///NP_110417///Q8TB96	integrin alpha FG-GAP repeat containing 1	81533	ENSG00000129636	-0.0678808	0.954038	0.157525	0.195077
1556178_x_at	TAF8	AAI19679///AAI19680///AAP47094///AF086309///AF465841///AK057383///AK303097///AL833401///BAB71460///BAG64207///BC018796///BC033728///BC119678///BC119679///BI828714///EAX04078///EAX04079///EAX04080///NM_138572///NP_612639///Q7Z7C8///XM_005248849///XM_011514296///XM_017010241///XM_017010242///XM_017010243///XM_017010244///XM_017010245///XP_005248906///XP_011512598///XP_016865730///XP_016865731///XP_…	TATA-box binding protein associated factor 8	129685	ENSG00000137413	-0.392525	0.761795	6.41067e-05	0.000132916
1556209_at	CLEC2B	AAH05254///AAN46677///AB015628///AK307334///AK311232///AK313916///AL550908///AY142147///BAA76495///BAG36638///BC005254///BG503026///BG540007///BG779377///BM973072///CA447397///CAA65480///CB160326///CCF77046///EAW96127///EAW96128///NM_005127///NP_005118///Q92478///X96719	C-type lectin domain family 2 member B	9976	ENSG00000110852	0.136056	1.0989	0.262084	0.310116
1556277_a_at	TENT2	AAH26061///AAH47581///AK095818///AL833136///AW302247///BAC04629///BC026061///BC047581///CF137152///CN348312///DA803910///DB142133///DB302918///EAW95837///EAW95838///NM_001114393///NM_001114394///NM_001297744///NM_001297745///NM_001349548///NM_001349549///NM_001349550///NM_001349551///NM_001349552///NM_001349553///NM_001349554///NM_173797///NP_001107865///NP_001107866///NP_001284673///NP_001284674…	terminal nucleotidyltransferase 2	167153	ENSG00000164329	-0.0715319	0.951627	0.698455	0.738933
1556283_s_at	FGFR1OP2	AAF29087///AAH32143///AAR91611///AF086411///AF161472///AK001534///AK094888///AL117545///AL117608///AY506561///BAA91745///BC032143///BI829470///CAB56012///CAJ42714///DA388639///EAW96540///EAW96541///NM_001171887///NM_001171888///NM_015633///NP_001165358///NP_001165359///NP_056448///Q9NVK5	FGFR1 oncogene partner 2	26127	ENSG00000111790	1.2231	2.33447	1.85562e-16	1.34251e-15
1556285_s_at	PPA2	AAF29088///AAG36781///AAH22803///AAH39462///AAH57219///AAY41040///AB026722///AF161473///AF217187///AI419577///AK000466///AK289607///AK294097///AK297096///AK299125///AL136655///AW953776///BAA84701///BAA91184///BAF82296///BAG57434///BAG59609///BAG61178///BC008246///BC012903///BC022803///BC035569///BC039462///BC057219///BG705183///BM840112///BM848099///CAB66590///CN423093///EAX06180///EAX06181///EAX…	pyrophosphatase (inorganic) 2	27068	ENSG00000138777	0.417458	1.33557	0.0001408	0.000279565
1556291_at	POM121L12	AL833888///BI826445///BX104052///CAD38744///NM_182595///NP_872401///Q8N7R1	POM121 transmembrane nucleoporin like 12	285877	ENSG00000221900	0.158144	1.11585	0.000401835	0.000752528
1556321_a_at	TLNRD1	AAG41058///AAH84554///AY007810///BC001373///BC084554///CN370100///DN995580///EAW99108///NM_022566///NP_072088///Q9H1K6	talin rod domain containing 1	59274	ENSG00000140406	-0.170835	0.888328	0.0274478	0.0392743
1556336_at	RBMX///SNORD61	AA160187///AAH06550///AAH07435///AAK58567///AAR28036///AK091520///AK096015///AK097941///AK304573///AK304868///AK309911///AY464692///BAC04674///BAG52377///BAG65364///BAG65606///BC006550///BC007435///BM147410///BM993214///BU587845///BX647131///CAA80599///DA925805///DC337568///EAW88453///EAW88454///EAW88455///EAW88456///EAW88457///NM_001164803///NM_002139///NP_001158275///NP_002130///NR_028476///NR_…	RNA binding motif protein X-linked///small nucleolar RNA, C/D box 61	27316///26787	ENSG00000147274///ENSG00000206979	-0.419727	0.747566	0.000190519	0.000371229
1556340_at	MAPK12	AAB40118///AAH15741///AK098058///AK123665///AK289770///AK294422///AK307421///AK307724///AK308768///BAF82459///BAG53571///BAG53932///BAH11760///BC015741///BX640648///CAA55984///CAA71511///CAE45794///CAG30401///CB123561///CR456515///EAW73521///EAW73522///N94360///NM_001303252///NM_002969///NP_001290181///NP_002960///P53778///U66243///X79483///Y10487	mitogen-activated protein kinase 12	6300	ENSG00000188130	0.0226896	1.01585	0.517982	0.570166
1556471_at	SCML4	AAH33286///AB072902///AK074125///AK092812///AK093571///AK128420///AK303562///BAB84951///BAC04198///BAG64585///BC021582///BC033286///BE349472///BG767121///CAH05521///CR975586///DC410126///EAW48393///EAW48394///EAW48395///EAW48396///NM_001286408///NM_001286409///NM_198081///NP_001273337///NP_001273338///NP_932347///Q8N228///XM_011535703///XM_011535704///XM_011535706///XM_011535707///XM_011535709///…	Scm polycomb group protein like 4	256380	ENSG00000146285	0.593542	1.50895	2.06161e-05	4.52716e-05
1556551_s_at	SLC39A6	AAA96258///AAH08317///AAH39498///AK097938///AK299102///AK301539///AK304079///BAG61161///BAG63038///BAG64986///BC008317///BC039498///BX336036///CA443894///CAH05426///DC369482///DC410860///DC414741///DR762943///EAX01371///EAX01372///NM_001099406///NM_012319///NP_001092876///NP_036451///Q13433///U41060///XM_011525900///XM_011525901///XP_011524202///XP_011524203	solute carrier family 39 member 6	25800	ENSG00000141424	-0.416584	0.749197	2.1518e-05	4.71492e-05
1556560_a_at	FAM229A	AK093734///AK125095///BC064432///BC073915///BC111382///BM977763///BU615827///EAX07533///H3BQW9///NM_001167676///NP_001161148	family with sequence similarity 229 member A	100128071	ENSG00000225828	-0.103763	0.930603	0.042419	0.0588024
1556567_at	NAP1L4	AA573896///AAC50870///AAH22090///AB362575///AB500094///AK056828///AK093928///AK095320///AK299515///AK311098///AK312599///AK316242///AK316324///AK316548///BAF81540///BAG35491///BAG61467///BAH14613///BAH14695///BAH14919///BAH95827///BC022090///EAX02532///EAX02533///EAX02534///NM_005969///NP_005960///Q99733///U77456	nucleosome assembly protein 1 like 4	4676	ENSG00000205531///ENSG00000273562	-0.026305	0.981932	0.945824	0.954668
1556598_at	ARPP21	AAF17207///AAH17805///AAH31106///AAH36399///AAH41385///AAH51828///AAH66651///AF112220///AK055064///AK091377///AK093648///AK289649///AK289868///AK294484///AL133109///AV718064///AV718166///BAF82338///BAF82557///BAG51459///BAG57707///BC017805///BC031106///BC036399///BC036548///BC041385///BC051828///BC066651///BG535216///BQ423297///BU741999///BX488342///BX537647///CAB61414///DA275579///EAW64470///EAW…	cAMP regulated phosphoprotein 21	10777	ENSG00000172995	-3.23111	0.106497	4.64413e-36	3.95193e-34
1556613_s_at	DPY19L4	AAI10871///AAI26194///AAI30577///AF086017///AK123618///AK123682///AL049962///AL832859///BAC85664///BAC85675///BC038568///BC050303///BC110870///BC126193///BC130576///BP873374///BX538048///BX538174///CAD97987///CAD98049///EAW91722///EAW91723///EAW91724///EAW91725///NM_181787///NP_861452///Q7Z388///XM_005250894///XM_005250895///XM_011516983///XM_011516984///XM_017013351///XM_017013352///XM_017013353…	dpy-19 like 4	286148	ENSG00000156162	-0.714129	0.609573	3.22647e-30	1.22097e-28
1556646_at	DCTN5	AAH04191///AK027387///AK126469///AK292843///AK299631///BAB55077///BAF85532///BAG61559///BC004191///CD388246///CR745557///DA310703///DB087566///EAW55808///EAW55809///EAW55810///NM_001199011///NM_001199743///NM_032486///NP_001185940///NP_001186672///NP_115875///NR_037573///Q9BTE1///XR_001752006///XR_001752007	dynactin subunit 5	84516	ENSG00000166847	-0.519311	0.697705	1.08578e-11	4.66414e-11
1556744_a_at	ZNF654	AA767937///AAN40504///AF543494///AK001859///AK024795///AL357201///BAA91946///BAB15007///EAW68861///EAW68862///NM_001350134///NM_001350135///NM_001350136///NM_001350137///NM_001366093///NM_001366095///NM_001366096///NM_001366097///NM_018293///NM_032198///NP_001337063///NP_001337064///NP_001337065///NP_001337066///NP_001353022///NP_001353024///NP_001353025///NP_001353026///Q8IZM8///XM_011534340///X…	zinc finger protein 654	55279	ENSG00000175105	-0.154673	0.898336	0.189154	0.230226
1556874_a_at	MEX3C	AAF64269///AAH41122///AAI53821///AAY34147///AF208855///AGI99528///AGI99529///AK096190///AL833519///AW079942///AY950679///BAG53227///BC032952///BC041122///BC063244///BC153820///EAW62989///KC456343///KC456344///NM_016626///NP_057710///Q5U5Q3	mex-3 RNA binding family member C	51320	ENSG00000176624	-0.431009	0.741743	0.0283703	0.040497
1556950_s_at	SERPINB6	AAH01394///AAH98564///AAO15303///AB209563///AF116727///AK027149///AK056729///AK057138///AK094983///AK098566///AK122895///AK122961///AK128637///AK314578///BAD92800///BAG37155///BC001394///BC098564///BG499326///BI090002///BI259189///BI827451///BM789272///BP325314///BP370484///BQ681973///BX375950///BX538343///CA847860///CAA80373///CAD98106///CD674931///CX755337///CX782163///DA847833///EAW55097///EAW…	serpin family B member 6	5269	ENSG00000124570	0.14563	1.10621	0.187252	0.228098
1556959_at	ANHX	AK057223///BAB71386///DB032853///E9PGG2///EAW54785///NM_001191054///NP_001177983///XM_006719743///XM_011534818///XM_011534821///XM_011534822///XM_011534823///XM_011534824///XM_011534825///XP_006719806///XP_011533120///XP_011533123///XP_011533124///XP_011533125///XP_011533126///XP_011533127///XR_941396	anomalous homeobox	647589	ENSG00000227059	0.0497109	1.03506	0.0891216	0.115938
1556988_s_at	CHD1L	AAC39911///AAH01171///AAH05038///AAH08649///AAH43501///AAH77717///AAO49505///ABQ59048///AF054177///AF537213///AHW56449///AK001342///AK026183///AK027631///AK223496///AK293157///AK297135///AK298424///AK307400///BAA91637///BAB15386///BAB55248///BAD97216///BAG56702///BAG59638///BAG60647///BC001171///BC005038///BC008649///BC043501///BC053354///BC077717///BG195857///CAH72650///CB153921///CN255647///CN2…	chromodomain helicase DNA binding protein 1 like	9557	ENSG00000131778	-0.351551	0.783741	8.61697e-10	3.02856e-09
1557030_at	GAB1	AAC50380///AAH64848///AAY26398///AAY40964///AK022142///AK074381///AK289767///AK295684///AK314635///AL049449///BAB13970///BAB85065///BAF82456///BAH12155///BC030115///BC030751///BC064848///CCH22599///CCH22600///DA109618///DA249555///EAX05072///EAX05073///NM_002039///NM_207123///NP_002030///NP_997006///Q13480///U43885///XM_006714167///XM_006714168///XM_017007966///XM_017007967///XM_017007968///XM_01…	GRB2 associated binding protein 1	2549	ENSG00000109458	-2.03227	0.244471	6.83326e-26	1.45755e-24
1557047_at	YEATS2	AAH32368///AAH82270///AAI50274///AB033023///AK001063///AK022903///AK023370///AK090720///AK091654///BAA86511///BAB14546///BC009276///BC032368///BC043393///BC082270///BC150273///CA416892///EAW78315///EAW78316///EAW78317///NM_001351369///NM_001351370///NM_001351371///NM_018023///NP_001338298///NP_001338299///NP_001338300///NP_060493///Q9ULM3///XM_005247598///XM_006713688///XM_011512965///XM_01151296…	YEATS domain containing 2	55689	ENSG00000163872	-0.277274	0.825148	0.000171401	0.000335766
1557053_s_at	UBE2G2	AAC32312///AAH01738///AAH08351///AAH11569///AAP35560///AF032456///AK075143///AK122700///AK290629///AL355686///AL834129///BAF83318///BAG53675///BC001738///BC008351///BC011569///BC017241///BC054341///BE292782///BG702453///BT006914///BU741369///CAB90551///CAD38846///DA710059///EAX09395///EAX09396///EAX09397///EAX09398///EAX09399///EAX09400///NM_001202489///NM_003343///NM_182688///NP_001189418///NP_0…	ubiquitin conjugating enzyme E2 G2	7327	ENSG00000184787	-0.0445496	0.969592	0.651455	0.69617
1557065_at	YLPM1	AAC42006///AAC42008///AAF61275///AAH07792///AAH23570///AAH44636///AK090435///AK095760///AK096592///AK297582///AL832365///BAC03416///BAG59971///BC007792///BC023570///BC044636///BX102033///BX647164///DB096717///L40396///L40400///L40403///NM_019589///NP_062535///P49750///XM_005267860///XM_011536966///XM_011536967///XP_005267917///XP_011535268///XP_011535269///XR_001750436	YLP motif containing 1	56252	ENSG00000119596	-0.502793	0.705739	0.000168242	0.000330181
1557067_s_at	LUC7L	AAG22846///AAH03194///AAH65198///AAK61218///ABD95913///AJ404326///AK001093///AK097974///AK223084///AK309376///AY005111///BAA91500///BAD96804///BC003194///BC065198///BX647161///CAB93981///CAB93982///CAE89085///CAM26669///CAM26670///CAM26671///CAM26672///CAX15222///CAX15223///CAX15224///CB105153///EAW85850///EAW85851///EAW85852///EAW85853///EAW85854///EAW85855///EAW85856///EAW85857///EAW85858///EAW…	LUC7 like	55692	ENSG00000007392	-0.285291	0.820576	0.000463123	0.000860292
1557073_s_at	TTBK2	AAH41876///AAH71556///AAO14996///AB020654///AF525400///AK074481///AK131372///BAA74870///BAD18523///BC041876///BC071556///BX648356///CAD10237///CB242184///DQ572375///DQ579742///DQ586356///DQ599476///EAW92581///EAW92582///EAW92583///NM_173500///NP_775771///Q6IQ55///XM_005254171///XM_005254173///XM_006720402///XM_006720403///XM_017021950///XM_024449849///XM_024449850///XM_024449851///XP_005254228///…	tau tubulin kinase 2	146057	ENSG00000128881	-0.630692	0.645867	1.19366e-10	4.59381e-10
1557081_at	RBM25	AAB28817///AAC41999///AAC97961///AAF19255///AAH62440///AAH83496///AAI11067///AAI13390///AAI13392///AAI36776///AAI36777///AAI44408///AK026107///AK094697///AK125513///AL832314///AL833497///BAB15362///BAG52915///BC033664///BC062440///BC083496///BC111066///BC113389///BC113391///BC136775///BC136776///BC144407///BX647116///CCQ43668///EAW81086///EAW81087///EAW81088///EAW81089///EAW81090///L40392///NM_02…	RNA binding motif protein 25	58517	ENSG00000119707	-0.190682	0.876192	0.318367	0.369351
1557116_at	APOL6	AAH38950///AAH47864///AAK07724///AAQ88577///ACN51253///AJ227900///AK074645///AK095881///AK097266///AL834420///AX775805///AY014879///AY358210///BAC11109///BAG53156///BBG06133///BC038950///BC047864///BM023524///BM982940///BU585026///CAE11602///CAG30267///CAH56356///CR456381///EAW60069///LC420316///NM_030641///NP_085144///Q9BWW8///XM_011530392///XP_011528694	apolipoprotein L6	80830	ENSG00000221963	0.131079	1.09511	0.0277801	0.0397109
1557165_s_at	KLHL18	AAH15962///AAH16388///AAH32620///AAU21222///AB018338///AB062478///AI356423///AK001337///AK023765///AK291477///AK295292///AY714879///BAA34515///BAB14670///BAB93503///BAF84166///BAG58276///BC015962///BC016388///BC032620///BU625052///BX537953///CAD97920///EAW64818///EAW64819///EAW64820///EAW64821///NM_025010///NP_079286///O94889///XM_005265001///XM_005265002///XM_005265003///XM_017006033///XM_017006…	kelch like family member 18	23276	ENSG00000114648	0.522433	1.43638	2.14449e-07	5.85765e-07
1557170_at	NEK8	AAI12241///AAI13706///AAO88243///AAP04006///AK301429///AL833909///AY242354///AY267371///BAG62957///BC112240///BC113705///CAD38765///CV811826///EAW51135///EAW51136///EAW51137///NM_178170///NP_835464///Q86SG6///XM_011524638///XM_011524640///XM_017024499///XM_017024500///XM_017024501///XP_011522940///XP_011522942///XP_016879988///XP_016879989///XP_016879990///XR_001752497	NIMA related kinase 8	284086	ENSG00000160602	0.0208441	1.01455	0.282426	0.331746
1557227_s_at	TPR	AA688415///AAB48030///AAH16514///AAH25177///AAH94764///AK023111///AK309473///BC016514///BC025177///BC094764///CAA44819///CAA47021///CAA63904///CAA68681///EAW91203///EAW91204///EAW91205///EAW91206///NM_003292///NP_003283///P12270///U69668///X63105///X66397///Y00672	translocated promoter region, nuclear basket protein	7175	ENSG00000047410	-0.573202	0.672124	0.00151019	0.00263174
1557228_at	EHBP1L1	AAH24207///AK024451///AK092750///AL713799///AL834433///BAB15741///BC024207///BU630372///BX443367///CA397617///CAD39093///CCO13723///NM_001099409///NM_001351087///NP_001092879///NP_001338016///Q8N3D4///XM_005273867///XM_005273868///XM_005273869///XM_005273870///XM_006718486///XM_006718487///XM_011544886///XM_017017467///XM_017017468///XM_024448416///XP_005273924///XP_005273925///XP_005273926///XP_…	EH domain binding protein 1 like 1	254102	ENSG00000173442	0.193409	1.14346	0.00726223	0.0114385
1557302_at	ZNF585B	AAH93625///AAN61169///AK027834///AK090574///AK091586///AK094989///AY147015///BAB55400///BAG52387///BAG52967///BC029737///BC051277///BC067088///BC080550///BC093625///BX440867///NM_152279///NP_689492///Q52M93	zinc finger protein 585B	92285	ENSG00000245680	-0.532105	0.691545	1.64375e-05	3.66104e-05
1557347_at	MCPH1	AAH30702///AAQ92669///AAQ92670///AAQ92671///AAQ92672///AAQ92673///AAQ92674///AAQ92675///AAQ92676///AAQ92677///AAQ92678///AAQ92679///AAQ92680///AAQ92681///AAQ92682///AAQ92683///AAQ92684///AAQ92685///AAQ92686///AAQ92687///AAQ92688///AAQ92713///AAQ92714///AAQ92715///AAQ92716///AAQ92717///AAQ92718///AAQ92719///AAQ92720///AAQ92721///AAQ92722///AAQ92723///AAQ92724///AAQ92725///AAQ92726///AAQ92727///AAQ…	microcephalin 1	79648	ENSG00000147316///ENSG00000285262	0.0560263	1.0396	0.106005	0.136042
1557360_at	LRPPRC	AAA67549///AAH10282///AAH26034///AAH50311///AAI30286///AAP41922///AAY24012///AAY24043///ADP90894///ADP90895///ADP90896///ADP90897///ADP90898///ADP90899///ADP90900///ADP90901///ADP90902///ADP90903///ADP90904///ADP90905///ADP90906///ADP90907///ADP90908///ADP90909///ADP90910///ADP90911///ADP90912///ADP90913///ADP90914///ADP90915///ADP90916///ADP90917///ADP90918///ADP90919///ADP90920///ADP90921///ADP…	leucine rich pentatricopeptide repeat containing	10128	ENSG00000138095	-0.264773	0.832329	0.0019303	0.00331041
1557370_s_at	MYCBP2	AA236471///AAC39928///AAD39842///AAH37971///AB020723///AF075587///AF083244///AK000968///AK023888///AK025250///AK025299///AK092651///AL110277///BAA74939///BAA91448///BC037971///BE886946///BI859936///BX473679///BX647202///CAB53712///CN395460///CN395461///EAW80564///EAW80565///EAW80566///EAW80567///NM_015057///NP_055872///O75592///XM_005266299///XM_006719779///XM_006719780///XM_006719781///XM_006719…	MYC binding protein 2, E3 ubiquitin protein ligase	23077	ENSG00000005810	-0.0558824	0.962006	0.451651	0.505069
1557384_at	ZNF131///LOC100506639	AAC50251///AAH35875///AK057343///AK299315///AK307963///AK307974///AK307977///AK310735///AL832081///BAG51904///BAG61325///BC017923///BC035875///CN280871///DC326279///DC371902///EAW56046///EAW56047///EAW56048///NM_001297548///NM_001330704///NM_001330705///NM_001330706///NM_001330707///NM_001330708///NM_001330709///NM_001330710///NM_001330711///NM_001330712///NM_001330713///NM_001330714///NM_0013307…	zinc finger protein 131///uncharacterized LOC100506639	7690///100506639	ENSG00000172262	-0.27855	0.824419	0.000238711	0.0004596
1557455_s_at	MOSPD1	AAH05700///ABC88594///AF086333///AK299074///AK299172///AK307196///AK316570///AL137163///BAG38159///BAG61140///BAG61218///BC005700///CAB69662///CAH05430///CB997365///CN428237///DQ323992///EAX11743///EAX11744///NM_001306188///NM_019556///NP_001293117///NP_062456///Q9UJG1///XM_011531366///XM_017029653///XM_017029654///XP_011529668///XP_016885142///XP_016885143	motile sperm domain containing 1	56180	ENSG00000101928	0.383979	1.30494	0.00428671	0.00697947
1557675_at	RAF1	AAA60247///AAH18119///AAP03432///ABY87557///AGC09606///AK226028///AK303561///AK303920///AK312248///ALQ33755///ALQ33756///ALQ33757///BAG35180///BAG64584///BAG64848///BC018119///BQ221862///BU683389///BX648063///CAA27204///CAD86886///CBX55729///CDL93489///DC342671///EAW64134///EAW64135///KU178297///KU178298///KU178299///NM_001354689///NM_001354690///NM_001354691///NM_001354692///NM_001354693///NM_00…	Raf-1 proto-oncogene, serine/threonine kinase	5894	ENSG00000132155	0.0705594	1.05012	0.393082	0.446906
1557719_at	PIKFYVE	AAH32389///AAI25053///AAI25054///AAR19397///AAX93222///AAY14870///AB023198///ACJ13663///AK091482///AK127769///AL122124///AY457063///BAA76825///BAC03674///BAC87123///BC017736///BC032389///BC035705///BC125052///BC125053///BG287802///BX640810///CCQ43864///EAW70444///EAW70445///EAW70446///EAW70447///EAW70448///EAW70449///EU794609///NM_001002881///NM_001178000///NM_015040///NM_152671///NP_001171471///…	phosphoinositide kinase, FYVE-type zinc finger containing	200576	ENSG00000115020	-0.0697497	0.952803	0.520059	0.572022
1557799_at	SELENOH	AAH21122///AAN61472///AF085883///AF536829///AJ276249///AJ276250///BC021122///BC064570///BC111087///BG714263///BX493234///EAW73781///EAW73782///NM_001321335///NM_170746///NP_001308264///NP_734467///Q8IZQ5///R38402	selenoprotein H	280636	ENSG00000211450	-0.345186	0.787206	7.35539e-12	3.20848e-11
1557820_at	AFG3L2	AAH24282///AAH65016///AK129504///BC024282///BC065016///BU786821///BX091241///CAB48398///DN993083///EAX01551///EAX01552///NM_006796///NP_006787///Q9Y4W6///XM_011525601///XP_011523903///Y18314	AFG3 like matrix AAA peptidase subunit 2	10939	ENSG00000141385	-0.269382	0.829675	9.05755e-06	2.07896e-05
1557905_s_at	CD44	AAA35674///AAA36138///AAA51950///AAA82949///AAB13622///AAB13623///AAB13624///AAB13625///AAB13626///AAB13627///AAB13628///AAB27917///AAB27918///AAB27919///AAB30429///AAC70782///AAD00766///AAD14279///AAD14389///AAH04372///AAH52287///AAH67348///AAM50040///AAM50041///AB073901///ABQ59315///ABW75083///ACI46596///AF086543///AF098641///AJ251595///AK123567///AK127622///AK129808///AK290424///AK297776///AK3…	CD44 molecule (Indian blood group)	960	ENSG00000026508	1.35574	2.55928	2.85789e-17	2.2487e-16
1557910_at	HSP90AB1	AAA36025///AAA36026///AAD14062///AAF82792///AAH04928///AAH07327///AAH09206///AAH12807///AAH14485///AAH16753///AAH68474///AAQ63401///ABC40731///AF275719///AK025370///AK130494///AK290734///AK294643///AK297367///AK312255///AL136543///AY359878///BAA05708///BAA22050///BAB15121///BAF83423///BAG35187///BAG57821///BAG59814///BC004928///BC007327///BC009206///BC012807///BC014485///BC016753///BC068474///BE5…	heat shock protein 90 alpha family class B member 1	3326	ENSG00000096384	-0.515626	0.69949	0.000593004	0.00108799
1557915_s_at	GSTO1	AAB70109///AAF73376///AAH00127///AAV68046///ACJ13673///AF212303///AK313680///BAG36430///BC000127///BX537431///CA431506///CAD97673///CF130513///CN283947///DB501888///DT220068///EAW49601///EAW49602///EAW49603///EAW49604///EU794619///NM_001191002///NM_001191003///NM_004832///NP_001177931///NP_001177932///NP_004823///P78417///U90313	glutathione S-transferase omega 1	9446	ENSG00000148834	0.649669	1.56881	9.30235e-12	4.02393e-11
1557950_at	NEMF	AA602297///AAC18036///AAH06001///AAH20794///AAH56687///AAH64364///AAI07765///AF039687///AK000913///AK093783///AK293236///AK295010///AK304695///AK308537///AK314281///BAG52763///BAG56774///BAG58070///BAG65465///BC006001///BC020794///BC031007///BC041351///BC056687///BC064364///BC107764///BM477286///BM835709///BX640804///BX640807///BX648598///BX648753///CAE45886///CAE45889///CB112336///CCQ43274///CCQ…	nuclear export mediator factor	9147	ENSG00000165525	-0.33497	0.792801	0.00436684	0.00710202
1557953_at	ZKSCAN1	AA873735///AAC50264///AAH11421///AAH22378///AAI12225///AAI13698///AAP83961///AAP97699///AF454940///AK054676///AK056630///AK074116///AK090495///AK091471///AK123012///AL833578///AY260738///BAB84942///BAG51411///BAG52369///BAG53848///BC011421///BC022378///BC112224///BC113697///BX640646///CAA36575///CAE45792///CB250414///EAL23861///EAW76612///EAW76613///HY140376///NM_001287054///NM_001287055///NM_001…	zinc finger with KRAB and SCAN domains 1	7586	ENSG00000106261	-0.868179	0.547838	6.16827e-12	2.71895e-11
1557954_at	TXLNG	AA731379///AAF70546///AAI01573///AAI01577///AAW65982///AF143740///AK002071///AK090800///AK123142///AW197225///AY739713///BAA92068///BC101572///BC101576///DA516680///DB098819///EAW98918///NM_001168683///NM_018360///NP_001162154///NP_060830///Q9NUQ3///U56251///XM_017029631///XM_024452398///XM_024452399///XM_024452400///XP_016885120///XP_024308166///XP_024308167///XP_024308168///XR_001755710	taxilin gamma	55787	ENSG00000086712	-0.145677	0.903955	0.11956	0.151862
1557965_at	MTERF4	AA907534///AAF28919///AAH53533///AF161359///AK025374///AK055474///AK093695///AK124444///AK126322///AK131298///AK291665///AK294192///AK296515///BAF84354///BAG57508///BAG59147///BC044641///BC053533///BM454834///BQ026011///BX648184///CD388157///DA496994///DB256263///EAW71234///EAW71235///NM_001330179///NM_001330180///NM_182501///NP_001317108///NP_001317109///NP_872307///NR_028049///NR_028050///NR_02…	mitochondrial transcription termination factor 4	130916	ENSG00000122085	-0.050803	0.965399	0.397637	0.451358
1558080_s_at	DNAJC3	AA430108///AAH47936///AAV40838///AF339773///AF339835///AK024941///AK292947///AK312861///BAF85636///BAG35713///BC033823///BC047936///EAX08959///NM_006260///NP_006251///Q13217///XM_011521104///XM_011521105///XM_017020674///XM_017020675///XP_011519406///XP_011519407///XP_016876163///XP_016876164	DnaJ heat shock protein family (Hsp40) member C3	5611	ENSG00000102580	0.640742	1.55913	3.3318e-06	8.01217e-06
1558093_s_at	MATR3///SNHG4	AA233906///AAF17217///AAG02007///AAH15031///AB018266///AF117236///AJ224166///AJ224169///AK001388///AK057645///AK293952///AK299399///AK307872///AK309195///AK316420///AL117541///AY007157///BAA34443///BAG50899///BAG57327///BAG61383///BAH14791///BC015031///BC036498///BU187803///BX510145///BX537365///BX647153///CAH18067///CAH18419///CAI56758///CR749210///CR749625///CR936615///DC333260///DC401586///EAW…	matrin 3///small nucleolar RNA host gene 4	9782///724102	ENSG00000015479///ENSG00000280987///ENSG00000281398	-0.646355	0.638893	1.38813e-07	3.87523e-07
1558097_at	H1FX///PRR14L	AAH00426///AAH10435///BAA11018///BC000426///BC010435///D64142///EAW79264///NM_006026///NP_006017///Q92522///AAH40859///AK055930///AK090566///AK123082///AK130944///BAC85470///BAC85533///BC040859///BX647272///CAJ86447///CD697995///CT841517///DA861907///EAW59992///EAW59993///EAW59994///EAW59995///NM_173566///NP_775837///Q5THK1///XM_006724219///XM_006724220///XM_006724221///XM_011530080///XM_01153008…	H1 histone family member X///proline rich 14 like	8971///253143	ENSG00000184897///ENSG00000183530	-0.105208	0.929671	0.0731706	0.096944
1558105_a_at	SLC9A1///SLC9A7	AAB59460///AAC60606///AAF21350///AAF21351///AAF21352///AAF21353///AAF21354///AAF21355///AAF21356///AAF21357///AAF21358///AAF21359///AAF25592///AAF25593///AAF25594///AAF25595///AAF25596///AAF25597///AAF25598///AAF25599///AAF25600///AAF25601///AAH12121///AF141350///AF141351///AF141352///AF141353///AF141354///AF141355///AF141356///AF141357///AF141358///AF141359///AF146430///AF146431///AF146432///AF1…	solute carrier family 9 member A1///solute carrier family 9 member A7	6548///84679	ENSG00000090020///ENSG00000065923	-1.24534	0.421808	1.63965e-11	6.91051e-11
1558111_at	MBNL1	AAF76138///AAH43493///AAH50535///AAK82889///AAK94915///AAP30726///AAP30727///AB007888///AF255334///AF395876///AF401998///AF497718///AF497719///AI971426///AJ308400///AK297133///AK304089///AK307420///AW204030///BAA24858///BAG59637///BAG64995///BC005296///BC043493///BC050535///BM686432///BQ223290///BX537491///CAA74155///CAC83727///CAH18290///CR749454///EAW78775///EAW78776///EAW78777///EAW78778///EAW…	muscleblind like splicing regulator 1	4154	ENSG00000152601	0.795874	1.73613	5.15374e-11	2.06034e-10
1558136_s_at	TAF11	AAF22038///AAH21972///AAO25652///AAV38211///AAV38212///AF118094///AI755269///AK302226///AK313475///BAA23620///BAG36260///BAG63580///BC021972///BT019404///BT019405///BX538195///BX647568///CAA58780///CAG46865///CR542068///D63705///DA153455///NM_001270488///NM_005643///NP_001257417///NP_005634///Q15544///X83928///XM_011514827///XP_011513129	TATA-box binding protein associated factor 11	6882	ENSG00000064995	-0.371293	0.773089	5.17547e-11	2.068e-10
1558142_at	TNRC6B	AAH28626///AB029016///AK294519///AK296590///AK304087///AL831862///BAA83045///BAG57731///BAG59207///BAG64993///BC028626///BC046218///BE501815///BG942870///BQ009349///BU584176///BX537577///BX647630///BX952326///CA312515///DB147781///EAW60367///EAW60368///EAW60369///EAW60370///EAW60371///EAW60372///EAW60373///NM_001024843///NM_001162501///NM_015088///NP_001020014///NP_001155973///NP_055903///Q9UPQ9	trinucleotide repeat containing 6B	23112	ENSG00000100354	0.0402162	1.02827	0.358311	0.41083
1558173_a_at	LUZP1	AAH16175///AAH33219///AAH51733///AK000297///AK025345///AK074153///AK093016///AL831896///BAB84979///BC002428///BC016175///BC033219///BC051733///BP200621///EAW95034///EAW95035///EAW95036///NM_001142546///NM_033631///NP_001136018///NP_361013///Q86V48///XM_011542090///XM_011542091///XM_017002252///XP_011540392///XP_011540393///XP_016857741	leucine zipper protein 1	7798	ENSG00000169641	-0.687218	0.62105	1.99512e-08	6.07832e-08
1558201_s_at	SLC4A1AP	AAH98302///AAH98358///AAH99711///AAH99739///AAK29177///AAN12269///AAX93203///AK001486///AK098323///AK300958///AY028435///AY117688///BAA91718///BAG62586///BC098302///BC098358///BC099711///BC099739///BG220419///DQ786283///EAX00554///EAX00555///NM_018158///NP_060628///Q9BWU0///U38432	solute carrier family 4 member 1 adaptor protein	22950	ENSG00000163798	-0.0627715	0.957423	0.0770687	0.101615
1558215_s_at	UBTF	AAC51239///AAH31423///AAH42297///AAL55779///AF289595///AK291733///AK292518///AK292577///AK296917///AK298008///AK308321///BAF84422///BAF85207///BAF85266///BAG59472///BAG60313///BC031423///BC042297///BP230502///CAA37469///CAA37548///CAA40016///CAC34632///CAD35113///DR000113///EAW51616///EAW51617///EAW51618///EAW51619///EAW51620///M61724///NM_001076683///NM_001076684///NM_014233///NP_001070151///NP_…	upstream binding transcription factor	7343	ENSG00000108312	-0.284199	0.821198	0.0104153	0.0160021
1558217_at	SLFN13	AAI36623///AAI71771///AK056514///AK074465///AK122750///AK126184///AK127728///AL832726///AL833747///BAB71201///BAG53704///BAG54293///BC136622///BC171771///CAD48665///CAH18424///CAH56227///CR749630///DA720331///EAW80150///EAW80151///EAW80152///EAW80153///NM_144682///NP_653283///Q68D06///XM_005257922///XM_011524383///XM_017024232///XM_017024233///XM_024450614///XM_024450615///XM_024450616///XP_00525…	schlafen family member 13	146857	ENSG00000154760	-0.221698	0.857556	0.0134976	0.020389
1558233_s_at	ATF1	AAH29619///AK299240///AK313406///BAG36201///BAG61271///BC029619///BG502726///BG545632///BG611151///BG611861///BI712653///BU682151///BX102171///CAA39150///DA468394///EAW58151///NM_005171///NP_005162///P18846///XM_011538386///XM_011538387///XM_011538388///XM_017019331///XM_017019332///XM_017019333///XM_017019334///XM_017019335///XM_017019336///XP_011536688///XP_011536689///XP_011536690///XP_0168748…	activating transcription factor 1	466	ENSG00000123268	-0.211557	0.863605	0.00139659	0.00244624
1558236_at	DR1	AAA58442///AAH02809///AAH35507///AAH68553///AAP35618///AK057541///AK223442///AK311288///AL137673///AL833729///BAD97162///BAG51931///BC002809///BC035507///BC068553///BT006972///CAH56250///EAW73072///EAW73073///EAW73074///EAW73075///EAW73076///M97388///NM_001938///NP_001929///Q01658	down-regulator of transcription 1	1810	ENSG00000117505	-0.0110684	0.992357	0.685733	0.727532
1558249_s_at	STX16	AA256337///AAB69282///AAB69283///AAB69284///AAC05647///AAH19042///AAH73876///AAK55520///AAL25100///AF008935///AF008936///AF008937///AF038897///AF305817///AF428146///AI570829///AK026970///AK026974///AK296282///AK304867///AK316547///BAG58991///BAG65605///BAH14918///BC019042///BC073876///BQ229292///BU844520///BU844980///BX396221///CA427122///CF594260///DC424825///DQ272217///EAW75481///EAW75482///EAW…	syntaxin 16	8675	ENSG00000124222	-0.0982816	0.934145	0.52278	0.574583
1558251_a_at	ZNF587///ZNF417	AA524202///AAI26238///AAI26240///AAK58839///AF294842///AK000820///AK026676///AK027616///AK160374///BAA91388///BAB15523///BAB55235///BAD18717///BC011243///BC011810///BC017219///BC126237///BC126239///BC144112///BC144113///DA334859///EAW72537///EAW72538///NM_001204817///NM_032828///NP_001191746///NP_116217///Q96SQ5///AAH25783///AK293789///BAG57202///BC025783///BC103757///BP358797///DB097766///EAW725…	zinc finger protein 587///zinc finger protein 417	84914///147687	ENSG00000198466///ENSG00000173480	-0.386346	0.765065	0.163637	0.201808
1558254_s_at	SRPK2	AAC05299///AAC29140///AAC29141///AAH35214///AAH68547///AAQ63886///AAS00352///AK092977///AK093420///AW086157///AY354201///BC035214///BC068547///BI918658///BM805927///BU632662///CR746049///DA592321///EAW83359///EAW83360///EAW83361///HY031357///NM_001278273///NM_001350738///NM_001350739///NM_001350740///NM_001350741///NM_001350742///NM_001350743///NM_001350744///NM_001350745///NM_001350746///NM_1826…	SRSF protein kinase 2	6733	ENSG00000135250	0.271419	1.207	0.00316338	0.00525912
1558304_s_at	TSEN54	AAH47793///AAH53643///AK094466///AK097583///BAC04362///BAG53490///BC045551///BC047793///BC053643///BE247638///BE251582///BX424294///CV810347///NM_207346///NP_997229///Q7Z6J9///XM_005257229///XP_005257286///XR_243646	tRNA splicing endonuclease subunit 54	283989	ENSG00000182173	0.104673	1.07525	0.0796241	0.104675
1558369_at	MPHOSPH9	AAI30441///AK023016///AK091181///AK096541///AL096751///BAB14359///BAG52299///BC130440///BC144016///BC144017///BF793354///BU070541///BX092492///CAA66911///CX782912///DB071469///DB111293///EAW98388///EAW98389///EAW98390///EAW98391///EAW98392///EAW98393///EAW98394///NM_022782///NP_073619///NR_103517///Q99550///X98258///XM_011537740///XM_011537741///XM_017018673///XM_017018674///XM_017018675///XM_017…	M-phase phosphoprotein 9	10198	ENSG00000051825	-0.614977	0.65294	5.91966e-13	2.92761e-12
1558407_at	PLEKHG2	AAH13426///AAH15174///AAH75858///AK024429///AK026111///AK095957///AK302476///AL832850///BAB15364///BAB15719///BAG63764///BC013426///BC015174///BC075858///EAW56887///EAW56888///EAW56889///EAW56890///EAW56891///NM_001351693///NM_001351694///NM_022835///NP_001338622///NP_001338623///NP_073746///Q9H7P9///XM_005259163///XM_006723334///XM_011527232///XM_017027150///XM_017027151///XP_005259220///XP_0067…	pleckstrin homology and RhoGEF domain containing G2	64857	ENSG00000090924	-0.189115	0.877144	5.16852e-09	1.67828e-08
1558426_x_at	ORAI2	AAG23755///AAH69270///AAP22351///AAP22352///AF258552///AK022536///AK027639///AK056497///AK128753///AK300574///BAB55256///BAG62276///BC009183///BC016797///BC069270///CAG33568///CN366874///CR457287///DA770788///DC384892///EAW50244///EAW50245///EAW50246///EAW50247///EAW50248///HY064081///NM_001126340///NM_001271818///NM_001271819///NM_032831///NP_001119812///NP_001258747///NP_001258748///NP_116220//…	ORAI calcium release-activated calcium modulator 2	80228	ENSG00000160991	0.113849	1.08211	0.0446914	0.0616865
1558431_at	NHLRC4	AAI13528///AAI13530///AK093527///BAC04193///BC032015///BC048340///BC113527///BC113529///DA014246///DA560515///EAW85801///NM_001301159///NM_176677///NP_001288088///NP_788850///P0CG21	NHL repeat containing 4	283948	ENSG00000257108	0.0137906	1.0096	0.955313	0.962494
1558486_at	ZNF493	AAH06408///AAI12347///AB209086///AK092178///AK093823///AK095616///AK127476///AK128494///BAC04591///BAC86997///BAC87465///BAD92323///BC006408///BC022394///BC112346///BX648842///DA804007///EAW84896///EAW84898///EAW84899///NM_001076678///NM_145326///NM_175910///NP_001070146///NP_663299///NP_787106///Q6ZR52	zinc finger protein 493	284443	ENSG00000196268	-0.206668	0.866536	0.0181592	0.026868
1558487_a_at	TMED4	AAH52641///AAH57851///AAP20105///AB097009///AK074557///AK290125///AK294122///AL602839///AY191223///BAC11058///BAC77362///BAF82814///BAG57455///BC025705///BC035467///BC052641///BC053583///BC057851///BM857430///BP872004///BX461603///BX647965///CAF85796///DA419871///EAL23751///EAW61090///EAW61091///EAW61092///NM_001303058///NM_001303059///NM_001303060///NM_001303061///NM_001303062///NM_182547///NP_0…	transmembrane p24 trafficking protein 4	222068	ENSG00000158604	-0.795203	0.576262	2.23326e-23	3.6098e-22
1558511_s_at	ESYT2	A0FGR8///AAH13957///AAR89381///AB033054///ABJ97706///AJ303365///AK001181///AK026710///AK056953///AK124091///AK126214///AK308824///AL833233///AY368150///BAA86542///BAA91539///BAC85769///BAC86489///BC013957///CAC33887///CAH10642///DQ993201///EAL23931///EAX04590///EAX04591///NM_020728///NP_065779///XM_024446845///XM_024446846///XM_024446847///XM_024446848///XM_024446849///XP_024302613///XP_024302614…	extended synaptotagmin 2	57488	ENSG00000117868	-0.457715	0.728139	1.94169e-06	4.7977e-06
1558517_s_at	LRRC8C	AAH36122///AAI13974///AB081509///AI014679///AK094804///AK127881///AL136919///AL699030///BAB86303///BAG54591///BC036122///BC103929///BC113973///CAB66853///CBX47551///EAW73134///NM_032270///NP_115646///Q8TDW0///XM_006710960///XM_011542282///XM_011542283///XM_017002503///XM_017002504///XP_006711023///XP_011540584///XP_011540585///XP_016857992///XP_016857993	leucine rich repeat containing 8 VRAC subunit C	84230	ENSG00000171488	-1.29293	0.408122	6.22865e-22	8.53283e-21
1558604_a_at	SSBP2	AA013030///AAD27781///AAF29080///AAH17020///AAK15803///AF077048///AF161465///AK074537///AK293544///AK294864///AK297494///AK299858///AK312337///AL080076///BAC11046///BAG35258///BAH11528///BAH11905///BAH12593///BAH13151///BC017020///BI517313///BX397789///BX413405///CAB45699///CR936787///DA202987///EAW95877///EAW95878///EAW95879///EAW95880///NM_001256732///NM_001256733///NM_001256734///NM_001256735/…	single stranded DNA binding protein 2	23635	ENSG00000145687	-1.65586	0.317348	1.21393e-40	2.12214e-38
1558620_at	ZNF621	AAI01620///AAI13416///AK074366///AK127181///BAB85061///BAC86873///BC101619///BC113415///CAH18124///CR749268///DA282973///DB480668///EAW64617///EAW64619///EAW64620///N51540///NM_001098414///NM_001287245///NM_198484///NP_001091884///NP_001274174///NP_940886///Q6ZSS3///XM_005265079///XM_005265080///XM_006713114///XM_011533610///XM_017006226///XP_005265136///XP_005265137///XP_006713177///XP_011531912…	zinc finger protein 621	285268	ENSG00000172888	-0.0274208	0.981173	0.673067	0.716361
1558641_at	SPATA24	AA399058///AAH50563///AK098740///BAC05400///BC040037///BC050563///BM785501///EAW62104///NM_194296///NP_919272///Q86W54///XM_005271916///XM_011543252///XM_011543253///XM_011543254///XP_005271973///XP_011541554///XP_011541555///XP_011541556	spermatogenesis associated 24	202051	ENSG00000170469	0.143039	1.10423	0.0167072	0.0248406
1558662_s_at	BANK1	AA768944///AAH32241///AB063170///ABW74340///AI864790///AK000713///AK091523///AK093024///AK292133///AK301936///AL834291///AW574859///BAA91337///BAB79255///BAC03685///BAF84822///BAG63356///BC032241///BE748761///BG200452///CAD38965///DA109829///DA946668///EAX06127///EAX06128///EU051376///NM_001083907///NM_001127507///NM_017935///NP_001077376///NP_001120979///NP_060405///Q8NDB2///XM_017008337///XP_01…	B cell scaffold protein with ankyrin repeats 1	55024	ENSG00000153064	0.0702162	1.04987	0.978767	0.982493
1558693_s_at	GLMP	AAH11575///AAH18757///AAH36340///AAQ88815///AK075349///AK296157///AL528533///AW293248///AY358450///BAC11561///BAG58896///BC011575///BC018757///BC036340///BM833126///BP302818///CA428514///CAI72065///CAI93394///CN479212///CX756681///DA537642///EAW52968///EAW52969///N72839///NM_001256604///NM_001256605///NM_001256608///NM_001256609///NM_144580///NP_001243533///NP_001243534///NP_001243537///NP_001243…	glycosylated lysosomal membrane protein	112770	ENSG00000198715	0.828268	1.77555	7.0592e-15	4.27942e-14
1558700_s_at	ZNF260	AAH42676///AAI19004///AAI22550///AK122854///AK123830///AK291442///BAF84131///BC042676///BC119003///BC122549///BI493993///BQ938102///DB283305///NM_001012756///NM_001166036///NM_001166037///NM_001166038///NP_001012774///NP_001159508///NP_001159509///NP_001159510///Q3ZCT1///XM_011526897///XM_017026741///XP_011525199///XP_016882230	zinc finger protein 260	339324	ENSG00000254004	-1.22815	0.426866	9.95995e-19	9.22199e-18
1558732_at	MAP4K4	AAD16137///AAO32626///AAV97884///AAY14969///AAY14970///AAY24319///AB013385///AB014587///ACJ13688///AF096300///AK000380///AK001272///AK025610///AK074592///AK074900///AK130085///AK295610///AK296396///AK307879///AL137755///AY212247///AY834276///BAA31662///BAA33714///BAA91127///BAH12124///BAH12341///BC010909///BC040077///BC045694///BC051791///BC054038///BC064691///BC065036///BU595561///BU625485///CAB…	mitogen-activated protein kinase kinase kinase kinase 4	9448	ENSG00000071054	-0.0613471	0.958369	0.766896	0.801117
1558747_at	SMCHD1	A6NHR9///AB014550///AI904018///AK025646///AK126324///AL080138///AW503637///BAA31625///BAB15202///BAC86525///BC006008///BC035774///BP872870///BU153211///BU509173///CAB45732///CAH10538///CCO13820///CR627458///DA283721///DA675822///DB071574///DN913642///NM_015295///NP_056110///XM_011525642///XM_011525643///XM_017025684///XP_011523944///XP_011523945///XP_016881173///XR_001753172///XR_001753173///XR_0…	structural maintenance of chromosomes flexible hinge domain containing 1	23347	ENSG00000101596	0.336707	1.26287	0.154034	0.19124
1558761_a_at	FAM120AOS	AK056096///AK093641///AK309269///AW016692///BAG51623///BC015241///BC037551///BC038803///BC046183///BC063650///BC080634///BC107135///BC107136///BC113074///EAW62862///NM_001322224///NM_198841///NP_001309153///NP_942138///NR_136229///NR_136230///NR_136231///NR_136232///NR_136233///NR_136234///NR_136235///NR_136236///NR_136237///NR_136238///Q5T036	family with sequence similarity 120A opposite strand	158293	ENSG00000188938	0.0213955	1.01494	0.573948	0.624182
1558914_at	DESI2	AAD34141///AAF42919///AAH04485///AAH20640///AF151904///AF229834///AK314664///AL049397///AW135153///BC004485///BC020640///BC040608///BG290656///BI459676///CB854052///CN303012///DB454981///EAW77114///EAW77115///EAW77116///EAW77117///NM_001297746///NM_016076///NP_001284675///NP_057160///NR_123735///NR_123736///Q9BSY9///XM_011544203///XM_011544205///XM_011544206///XM_011544207///XP_011542505///XP_011…	desumoylating isopeptidase 2	51029	ENSG00000121644	-0.201037	0.869925	0.00597728	0.00953602
1558924_s_at	CLIP1	AAA35693///AAC03549///AAC03550///AAH47895///AAH62543///AAI14214///AAI17210///AAI26306///AAS75590///AB209115///AF045652///AF045653///AK123769///AK126990///AY563000///BAD92352///BAG54417///BC039081///BC047895///BC062543///BC114213///BC117209///BC126305///BM998166///CAA46050///CB305431///EAW98320///EAW98321///EAW98322///EAW98323///M97501///NM_001247997///NM_002956///NM_198240///NP_001234926///NP_002…	CAP-Gly domain containing linker protein 1	6249	ENSG00000130779	0.0548625	1.03876	0.642075	0.687333
1558942_at	ZNF765	AAI40725///AK055464///AK293890///AK295840///AK316300///BAG57279///BAG58650///BAH14671///BC001610///BC017357///BC140724///BX647981///CD656338///EAW72134///EAW72135///NM_001040185///NM_001350495///NP_001035275///NP_001337424///NR_146721///Q7L2R6	zinc finger protein 765	91661	ENSG00000196417	-0.312937	0.805001	1.24841e-06	3.13918e-06
1558953_s_at	CEP164	AAH00602///AAH54015///AB028975///AK001412///AK125995///AK302991///AK303067///AL117632///AL137265///AL833532///BAA83004///BAA91677///BAC86384///BAG64184///BAH13870///BC000602///BC054015///BX647583///BX648682///CAB56023///CAB70664///CCQ43474///EAW67318///EAW67319///EAW67320///EAW67321///NM_001271933///NM_014956///NP_001258862///NP_055771///Q9UPV0///XM_005271453///XM_005271456///XM_005271457///XM_00…	centrosomal protein 164	22897	ENSG00000110274	0.151531	1.11075	0.0159191	0.0237591
1558956_s_at	IFT80	AAH42027///AAI01495///AAI13670///AB037795///AK025109///AK055904///AK125342///AK303410///AL133045///BAA92612///BAG64463///BC030774///BC036596///BC042027///BC101494///BC113669///CA421514///CAB61372///DR000297///EAW78643///EAW78644///EAW78645///EAW78646///EAW78647///EAW78648///NM_001190241///NM_001190242///NM_020800///NP_001177170///NP_001177171///NP_065851///Q9P2H3	intraflagellar transport 80	57560	ENSG00000068885	-0.601065	0.659267	1.43997e-08	4.45709e-08
1558996_at	FOXP1	AA380962///AAF36135///AAG47632///AAG47633///AAG47634///AAH05055///AAH54815///AAH71893///AAH80521///AAI31721///AAK69408///AAL56661///AAP35289///AB052767///AF146696///AF146697///AF146698///AF151049///AF250920///AF275309///AK026898///AK027264///AK074321///AK074569///AK092383///AK122710///AK297649///BAB55005///BAB85050///BAC03875///BAC11065///BAC53800///BAG53682///BAG60016///BC005055///BC054505///BC0…	forkhead box P1	27086	ENSG00000114861///ENSG00000285708	0.175996	1.12974	0.249832	0.296885
1559018_at	PTPRE	AA362195///AAC50324///AAH50062///AAL01375///AF406557///AJ315969///AJ430580///AK001335///AK026334///AK056111///AK290414///AK291828///AK299498///AK300613///AL137560///AL832042///BAF83103///BAF84517///BAG61455///BAG62307///BC031078///BC050062///BC071573///BE246451///BI559814///BI910569///BM970048///BQ006544///BU159075///BU742614///BX648180///CAA38069///CAC86583///CAD23182///CAH10411///D20432///DA470…	protein tyrosine phosphatase, receptor type E	5791	ENSG00000132334	-0.323294	0.799243	0.0165345	0.0246181
1559072_a_at	ELFN2	AB067491///AK055475///BAB67797///BC032082///BC032083///BC041596///DA365834///DA398675///EAW60159///NM_052906///NP_443138///NR_110512///Q5R3F8	extracellular leucine rich repeat and fibronectin type III domain containing 2	114794	ENSG00000166897///ENSG00000243902	-1.95285	0.258305	2.14407e-25	4.35392e-24
1559096_x_at	FBXO9	AA132361///AA890006///AAF03704///AAF04518///AAH00650///AAW51115///AB209833///AF174597///AF176704///AK021559///AK095307///AK095315///AL137520///AY858798///BAD93070///BAG51038///BC000650///BC024973///BX641082///CAB70786///EAX04405///EAX04406///EAX04407///EAX04408///EAX04409///EAX04410///NM_012347///NM_033480///NM_033481///NP_036479///NP_258441///NP_258442///Q9UK97///XM_005248995///XM_005248996///XP…	F-box protein 9	26268	ENSG00000112146	0.67846	1.60043	4.03011e-06	9.59813e-06
1559167_x_at	MPV17L	AAH61514///AAY58892///AAY58893///AK096918///AK293380///BAC04895///BAG56892///BC061514///BM838624///DQ004255///DQ004256///EAW53914///EAW53915///NM_001128423///NM_173803///NP_001121895///NP_776164///Q2QL34///XM_017023108///XP_016878597	MPV17 mitochondrial inner membrane protein like	255027	ENSG00000156968///ENSG00000261130///ENSG00000282074///ENSG00000275543	0.0951568	1.06818	0.0513393	0.0700034
1559203_s_at	KRAS	AA812162///AAA35689///AAA35690///AAA36148///AAA36149///AAA36554///AAA36555///AAB41942///AAB59444///AAB59445///AAD13953///AAF91482///AAH13572///AAM12631///AAP35817///ABP96992///ABP97009///ABP97013///ABP97015///ABS10683///ABS10684///ABY87538///ADQ00188///AF493917///AFF18187///AGC09594///AI539465///AK292510///ASO66780///ASO66781///ASO66782///AW117295///BAF85199///BC010502///BC013572///BC029545///BG2…	KRAS proto-oncogene, GTPase	3845	ENSG00000133703	-0.507262	0.703556	6.29176e-05	0.000130568
1559227_s_at	VHL	AA361862///AAA98614///AAB64200///AAH27957///AAH58831///ABP65324///AF088066///AFM52329///AFS51418///AK304002///AK309560///AK315799///ALQ33844///ALQ33845///AW022843///BAG38142///BAG64919///BC027957///BC058831///BG284971///BG288777///BG914051///BM564781///BX100230///CAA65343///CAB50862///CAB50863///CBX47504///CBX47505///D58014///EAW64064///EAW64065///EAW64066///EAW64067///EAW64068///HY256093///KU178…	von Hippel-Lindau tumor suppressor	7428	ENSG00000134086	0.00678071	1.00471	0.634885	0.681178
1559249_at	ATXN1	AA774255///AAD14401///AAH11026///AAH14548///AAI17126///AGA61747///AK311274///AK311649///BC010948///BC011026///BC014548///BC029401///BC039236///BC047894///BC063120///BC092446///BC113082///BC117125///BF666802///BF670717///BP365416///BQ016046///BX505133///CAA55793///DB291268///EAW55370///EAW55371///EAW55372///EAW55373///EAW55374///JX901140///N52856///NM_000332///NM_001128164///NM_001357857///NP_0003…	ataxin 1	6310	ENSG00000124788	2.02182	4.06094	1.49733e-26	3.45999e-25
1559263_s_at	ZC3H12D	A2A288///AAI27763///AAI57833///AB458221///AB458222///AK090441///AK127932///BAC03422///BAC87196///BAH28268///BAH28269///BC127762///BC157832///NM_207360///NP_997243	zinc finger CCCH-type containing 12D	340152	ENSG00000178199	-0.762508	0.589471	1.83478e-07	5.05115e-07
1559399_s_at	ZCCHC10	AAH05211///AAH22443///AF086446///AK000101///AK122970///AK300543///BAA90946///BAG53827///BAG62251///BC005211///BC015986///BC022443///BF983215///BG699335///BI766652///BI826979///BM470321///BU165290///CB112418///DA345717///DA466245///DA528172///DA905071///EAW62296///EAW62297///EAW62298///EAW62299///EAW62300///NM_001300816///NM_001300817///NM_001300818///NM_001300819///NM_001300822///NM_001308127///N…	zinc finger CCHC-type containing 10	54819	ENSG00000155329	-0.126897	0.915799	0.114247	0.14562
1559413_at	TCP11L2	AAH33617///AF306671///AF306672///AF306673///AF306674///AF306858///AK314055///BAG36762///BC017872///BC033617///CCQ43870///EAW97774///EAW97775///EAW97776///EAW97777///EAW97778///EAW97779///NM_001286262///NM_152772///NP_001273191///NP_689985///Q8N4U5///XM_005268767///XM_005268768///XM_011538129///XM_011538130///XM_011538131///XM_011538132///XM_017019127///XM_017019129///XM_017019130///XM_017019131//…	t-complex 11 like 2	255394	ENSG00000166046	0.708159	1.63372	3.39178e-07	9.05545e-07
1559584_a_at	C16orf54	AAI04467///AAI04468///AAQ89192///AK093000///AY358833///BAC04015///BC025741///BC104466///BC104467///DA427069///EAW80012///NM_175900///NP_787096///Q6UWD8	chromosome 16 open reading frame 54	283897	ENSG00000185905	0.92039	1.89263	3.48559e-19	3.3975e-18
1559716_at	INO80C	AAH39404///AK095502///AK300660///BAC04560///BAG62346///BC039404///BC048989///BF475320///BM758571///BQ441485///BQ887287///BY800049///EAX01357///EAX01358///EC520842///NM_001098817///NM_001308064///NM_194281///NP_001092287///NP_001294993///NP_919257///Q6PI98///XM_005258196///XM_005258197///XM_011525812///XM_017025549///XM_024451089///XP_005258253///XP_005258254///XP_011524114///XP_016881038///XP_024…	INO80 complex subunit C	125476	ENSG00000153391	-1.74973	0.297357	3.33355e-19	3.25918e-18
1559822_s_at	MTDH	AAH09324///AAH14977///AAH45642///AAL92861///AAO65771///AAP30791///AAX84832///AF411226///AF501310///AK000745///AK123083///AK308030///AY082966///AY974040///BC001815///BC009324///BC014977///BC022825///BC023994///BC045642///DA213697///DW426198///EAW91760///EAW91761///EAW91762///NM_001363136///NM_001363137///NM_001363138///NM_001363139///NM_178812///NP_001350065///NP_001350066///NP_001350067///NP_0013…	metadherin	92140	ENSG00000147649	-0.0622482	0.95777	0.353289	0.405679
1559883_s_at	SAMHD1	AAF32407///AAH36450///AB013847///AB208944///AF228421///AK027811///AK304187///AK304795///AK311150///AK315169///AL050267///BAB18916///BAB55386///BAD92181///BAG65067///BAG65545///BC036450///BE937520///BP252994///CA306490///CA392465///CAB43368///DA351335///EAW76090///EAW76091///NM_001363729///NM_001363733///NM_015474///NP_001350658///NP_001350662///NP_056289///Q9Y3Z3///R26128///XM_005260384///XM_0115…	SAM and HD domain containing deoxynucleoside triphosphate triphosphohydrolase 1	25939	ENSG00000101347	2.28331	4.86794	1.8505e-25	3.78645e-24
1559946_s_at	RUVBL2	AAD34041///AAD38073///AAF87087///AAH00428///AAH04531///AAH08355///AAL02172///AB024301///AF124607///AF151804///AF155138///AF401216///AK027762///AK057498///AK074542///AK301344///AL136743///BAA76708///BAC11048///BAG51374///BAG51921///BAG62892///BC000428///BC004531///BC008355///CAB46270///CAB66677///CAE91764///CAF85776///CAG38538///CR533507///EAW52426///EAW52427///EAW52428///EAW52429///EAW52430///EAW…	RuvB like AAA ATPase 2	10856	ENSG00000183207	-0.567364	0.674849	1.95107e-12	9.11387e-12
1559954_s_at	DDX42	AAC32396///AAH08208///AAH15505///AAH78667///AAH93081///AB036090///AF083255///AF147429///AK001964///AK095772///AK096751///AK122737///AK126480///AK292908///AL050096///AL527653///AL545851///BAC66466///BAF85597///BAG50996///BAG53126///BAG53696///BAG54335///BC008208///BC015505///BC078667///BC093081///BK000566///CAB43268///DA440475///DAA00077///EAW94276///EAW94277///EAW94278///NM_007372///NM_203499///N…	DEAD-box helicase 42	11325	ENSG00000198231	-0.582663	0.66773	1.13892e-06	2.88053e-06
1559975_at	BTG1	AAA08538///AAH16759///AAH64953///AAV38642///AAV38643///AAV38644///AAV97814///AK307057///AK313309///BAG36114///BC009050///BC016759///BC064953///BT019839///BT019840///BT019841///CAA43435///CAG33157///CAG46581///CR456876///CR541782///DB042281///EAW97466///EAW97467///NM_001731///NP_001722///P62324///X61123	BTG anti-proliferation factor 1	694	ENSG00000133639	0.905261	1.87288	2.14762e-07	5.86519e-07
1559979_at	SYF2	AAG42073///AAH10862///AF273089///AI311782///AK303582///AK314859///AL080166///BAG37375///BAG64600///BC010862///BC015824///BF057608///BG390792///BI668848///CAB45754///CV806249///DR155437///EAW95152///EAW95153///EAW95154///EAW95155///NM_015484///NM_207170///NP_056299///NP_997053///O95926	SYF2 pre-mRNA splicing factor	25949	ENSG00000117614	0.0185746	1.01296	0.387804	0.441592
1560060_s_at	VPS37C	A5D8V6///AAI41828///AAI42703///AK000854///AK097326///AK302384///AL834261///BAA91399///BAG63701///BC005805///BC062604///BC141827///BC142702///BM450171///CAD38936///CAG33531///CR457250///EAW73925///EAW73926///EAW73927///NM_017966///NP_060436///XM_005274077///XM_017017955///XP_005274134///XP_016873444	VPS37C, ESCRT-I subunit	55048	ENSG00000167987	0.683217	1.60572	1.36832e-16	1.00441e-15
1560116_a_at	NEDD1	AA236927///AAH20799///AAH27605///AK093221///AK290058///AK303656///AK315821///AL832466///AL832468///BAC04099///BAF82747///BAF98712///BAG64657///BC020799///BC026168///BC027605///DB074571///EAW97577///EAW97578///EAW97579///EAW97580///NM_001135175///NM_001135176///NM_001135177///NM_152905///NP_001128647///NP_001128648///NP_001128649///NP_690869///Q8NHV4///XM_005268644///XM_006719237///XM_011537903///…	neural precursor cell expressed, developmentally down-regulated 1	121441	ENSG00000139350	-0.22221	0.857251	0.000189382	0.000369102
1560145_at	MKLN1	AA284481///AA451916///AAF06698///AAH02834///AAH67825///AF047489///AF086386///AI928463///AK002024///AK025088///AK074367///AK294384///AK310452///AL162071///AL705061///AL833458///AW505004///BAA92042///BAG57641///BC002834///BC013938///BC067825///BE778355///BU945366///BX537433///BX538253///CAB82407///CAD97675///CAE89978///CB046426///DA172589///EAL24081///EAW83781///EAW83782///EAW83783///NM_001145354//…	muskelin 1	4289	ENSG00000128585	-0.244623	0.844036	0.0176161	0.0260932
1560396_at	KLHL6	AAH32348///AAL35594///AF441792///AK024439///AK097125///AK097976///AK314473///AL833667///BAB15729///BAC04957///BAG37078///BC032348///BC037989///BP284594///BX648370///EAW78323///EAW78324///EAW78325///EAW78326///NM_130446///NP_569713///Q8WZ60///XM_011513273///XM_011513274///XP_011511575///XP_011511576///XR_924209	kelch like family member 6	89857	ENSG00000172578	-0.363154	0.777463	0.000150398	0.000297412
1560439_at	LINGO3	CAI96007///EAW69391///NM_001101391///NP_001094861///P0C6S8	leucine rich repeat and Ig domain containing 3	645191	ENSG00000220008	0.130401	1.0946	0.000761621	0.0013791
1560587_s_at	PRDX5	AA187737///AAF03750///AAF04856///AAF17200///AAF27531///AAF78899///AAF99605///AAI10984///AAI13724///AAI13726///AAI43850///AAI71733///ABB05181///ACI45990///AF110731///AF112212///AF124993///AF197952///AF231705///AF242525///AJ249483///BC110983///BC113723///BC113725///BC143849///BC171733///BU598032///CAB62210///CAG33484///CAJ42730///CBX32673///CR457203///FJ224298///NM_001358511///NM_001358516///NM_012…	peroxiredoxin 5	25824	ENSG00000126432	0.749682	1.68142	4.61031e-18	3.94192e-17
1560706_at	NEDD9	AA814628///AAA98770///AAB53696///AAH20686///AAH40207///AJ420493///AK292682///AW963532///BAF85371///BC020686///BC040207///BC050740///BP262776///BX648041///DA660812///DA676780///DA778416///EAW55299///EAW55300///EAW55301///EAW55302///EAW55303///L43821///NM_001142393///NM_001271033///NM_006403///NM_182966///NP_001135865///NP_001257962///NP_006394///NP_892011///NR_073131///Q14511///U64317	neural precursor cell expressed, developmentally down-regulated 9	4739	ENSG00000111859	0.737787	1.66762	2.31708e-10	8.66439e-10
1560878_at	SYT15	AA878734///AAI39915///AB109022///AB109023///AI971263///AJ303363///AK128634///AK131036///AK290186///AK293632///BAC76817///BAC76818///BAC85479///BAF82875///BAG57088///BC139914///BG402134///CAC33885///DB158555///EAW54662///NM_031912///NM_181519///NP_114118///NP_852660///Q9BQS2///XM_006718011///XM_017016750///XM_017016751///XM_017016752///XM_017016753///XM_024448228///XP_006718074///XP_016872239///XP…	synaptotagmin 15	83849	ENSG00000204176	0.113103	1.08155	0.0260413	0.0374045
1562002_at	MYOZ3	AA969304///AAH69380///AAH69553///AAH74870///AAH74871///AAL79336///AF052497///AF480443///AJ277961///AJ300586///AJ300587///AK313873///BAG36601///BC069380///BC069553///BC074870///BC074871///BP360917///CAC81912///CAC83076///CAC83077///DB054183///DB069077///DB277496///EAW61713///EAW61714///NM_001122853///NM_133371///NP_001116325///NP_588612///Q8TDC0	myozenin 3	91977	ENSG00000164591	-0.00695827	0.995189	0.701491	0.741607
1562022_s_at	LOC100130987///RAD9A	AK096155///DA400240///DB058546///DQ588887///NR_024469///AA708970///AAB39928///AAH14848///AAU89725///AK310213///AK315348///BAG37745///BAH69085///BAH69086///BAH69087///BC014848///CAG38746///CB164642///CN402466///CR536508///EAW74604///EAW74605///EAW74606///NM_001243224///NM_004584///NP_001230153///NP_004575///Q99638///U53174///XM_006718652///XM_017018097///XM_017018098///XP_006718715///XP_016873586/…	uncharacterized LOC100130987///RAD9 checkpoint clamp component A	100130987///5883	ENSG00000172613	-0.0332416	0.977222	0.758001	0.793215
1562378_s_at	PROM2	AAI13878///AAI14526///AAM10541///AAM10542///AAQ88743///AAY14751///AF245303///AF245304///AI928825///AK026052///AK091175///AK091408///AK290366///AK313267///AY358377///BAC03599///BAC03657///BAF83055///BAG36076///BC025736///BC113877///BC114525///DB003233///EAX10718///EAX10719///EAX10720///EAX10721///EAX10722///HY060111///NM_001165977///NM_001165978///NM_001321070///NM_144707///NP_001159449///NP_00115…	prominin 2	150696	ENSG00000155066	0.0844061	1.06025	0.0582938	0.0787074
1562442_a_at	SSBP1	AAA36332///AAH00895///AAH08402///AAH93054///AAK69112///AAS02037///ADP92054///ADP92055///ADP92056///ADP92057///ADP92058///ADP92059///ADP92060///ADP92061///ADP92062///ADP92063///ADP92064///ADP92065///ADP92066///ADP92067///ADP92068///ADP92069///ADP92070///ADP92071///ADP92072///ADP92073///ADP92074///ADP92075///ADP92076///ADP92077///ADP92078///ADP92079///ADP92080///ADP92081///ADP92082///ADP92083///ADP…	single stranded DNA binding protein 1	6742	ENSG00000106028///ENSG00000262771	-0.0531963	0.963799	0.733951	0.771613
1562460_at	CNDP2	AAG23795///AAH01375///AAH03176///ACJ13654///AF258592///AJ347717///AK001262///AK001692///AK001983///AK024471///AK092863///AK097155///AK298309///AK300904///BAA91587///BAA91840///BAA92018///BAB15761///BAG53426///BAG60563///BAG62540///BC001375///BC003176///BM675304///BQ183399///CAC69883///CAD56843///CCQ43593///DC313148///DC392026///EAW66550///EAW66551///EAW66552///EAW66553///EAW66554///EAW66555///EAW…	carnosine dipeptidase 2	55748	ENSG00000133313	-0.0457033	0.968817	0.604118	0.652652
1563111_a_at	PIGX	AA879458///AAH22542///AK000529///AK294340///BAA91233///BAG57610///BC022542///BG715890///BQ130655///BU740645///CN404010///EAW53637///EAW53638///EAW53640///NM_001166304///NM_017861///NP_001159776///NP_060331///Q8TBF5	phosphatidylinositol glycan anchor biosynthesis class X	54965	ENSG00000163964	-0.150094	0.901192	0.086225	0.112461
1563209_a_at	MACROD2	A1Z1Q3///AAH18687///ABM46908///AK125899///AK131348///BAD18504///BAG54262///BC018687///BC035876///BC036403///BC101216///BC101217///BC101218///BC101219///BC126936///BC128036///BX281637///DB125529///DB495787///DR001087///EAX10302///EF159161///NM_001033087///NM_001351661///NM_001351663///NM_001351664///NM_080676///NP_001028259///NP_001338590///NP_001338592///NP_001338593///NP_542407///XM_017027675///…	MACRO domain containing 2	140733	ENSG00000172264	-0.978718	0.50743	5.39921e-06	1.26749e-05
1563321_s_at	MLLT10	AAA79972///AAC16701///AAC16706///AAC16707///AAC16708///AAC16709///AAC16710///AAH80577///AAT47519///AB209755///AF060929///AF060934///AF060935///AF060936///AF060937///AF060938///AK128264///AK301213///AK310803///AL137295///AY598745///BAD92992///BAG62788///BC032532///BC052798///BC065376///BC080577///BC094844///BC129946///BX640774///BX648210///CAE45872///CAI46260///EAW86161///EAW86162///EAW86163///EAW…	MLLT10, histone lysine methyltransferase DOT1L cofactor	8028	ENSG00000078403	-0.486653	0.713679	1.08921e-07	3.07328e-07
1563674_at	FCRL2	AAH69185///AAI29837///AAK01402///AAK01403///AAK01404///AAK91778///AAL60249///AAM12152///AAQ88497///ABK41916///AF319438///AF319439///AF319440///AF390037///AF459633///AK301113///AK303549///AL833194///AL833361///AY043465///AY358130///BAG62711///BAG64574///BC069185///BC129836///EAW52864///EAW52865///EAW52866///EAW52867///EAW52868///EAW52869///NM_001159488///NM_030764///NM_138738///NP_001152960///NP_1…	Fc receptor like 2	79368	ENSG00000132704	2.36536	5.15282	8.31601e-31	3.39458e-29
1563849_at	SH2D4B	AK091518///AK123885///AK123978///BAC85715///BAC85741///NM_001145719///NM_207372///NP_001139191///NP_997255///Q5SQS7///XM_017016236///XP_016871725	SH2 domain containing 4B	387694	ENSG00000178217	-1.87187	0.273219	1.09429e-18	1.01147e-17
1563947_a_at	ERC1	AAH68006///AAI32783///AAI32785///AB015617///AB029004///AB053468///AB053469///AB053470///AB053471///AK000148///AK056312///AK091577///AK092201///AK097177///AK294351///AK309992///BAA83033///BAA88763///BAA90975///BAC03827///BAC54107///BAC54108///BAC54109///BAC54110///BAG57618///BC005065///BC037377///BC068006///BC073885///BC132782///BC132784///BC144287///BM984956///DR000847///EAW88932///EAW88933///EAW…	ELKS/RAB6-interacting/CAST family member 1	23085	ENSG00000082805///ENSG00000283017	-0.455858	0.729076	0.00574993	0.00918516
1564064_a_at	ATP11B	AAF09446///AAH10630///AAH33880///AAH42180///AB023173///ABL59895///AF156548///AK093727///AK296750///AK304855///AL133061///BAA76800///BAG52754///BAG59333///BAG65593///BC010630///BC033880///BC042180///BF372979///BI861412///BU431705///BX489704///BX537779///CAB61385///CAD97838///DQ925668///DR000074///EAW78344///EAW78345///EAW78346///EAW78347///NM_014616///NP_055431///Q9Y2G3///XM_005247241///XM_0052472…	ATPase phospholipid transporting 11B (putative)	23200	ENSG00000058063	0.664955	1.58552	1.12645e-13	5.95943e-13
1564362_x_at	ZNF843	AAH36762///AK096248///AK291063///BAF83752///BAG53240///BC036762///NM_001136509///NM_001353381///NP_001129981///NP_001340310///Q8N446	zinc finger protein 843	283933	ENSG00000176723	0.100156	1.07189	0.00409786	0.00669113
1564494_s_at	P4HB	AAA61169///AAB22262///AAC13652///AAH10859///AAH14504///AAH29617///AAH71892///AB062434///AEE61169///AK075503///AK095938///AK128783///AK296206///AK297081///AK297967///AK298005///AK300561///AK308600///AK315631///AU131354///BAB93497///BAG37999///BAG53171///BAG54732///BAG58932///BAG59598///BAG60277///BAG60311///BAG62267///BC010859///BC014504///BC018801///BC029617///BC071892///BX353203///CA412209///CAA…	prolyl 4-hydroxylase subunit beta	5034	ENSG00000185624	0.78919	1.7281	0.000296587	0.000564365
1564520_s_at	PRMT5	AA496357///AAB66581///AAF04502///AAH25979///AB451246///AB451370///AF015913///AF167572///AK027737///AK075251///AK300863///AK301812///AK302240///AK315500///AL833612///BAG37884///BAG52095///BAG62512///BAG63261///BAG63592///BAG70060///BAG70184///BC005820///BC025979///CAF86569///CAG33022///CAW36507///CAW36522///CAW47075///CAW47090///CAW52884///CAW52899///CAW54329///CAW54344///CAW56663///CAW56678///CAW…	protein arginine methyltransferase 5	10419	ENSG00000100462	-0.882407	0.542462	1.30764e-18	1.19289e-17
1564637_a_at	FAM98B	AAH93898///AI638256///AK095745///BAC04621///BC035600///BC045690///BC093898///BP872319///BP872410///BU633364///BX454964///DA118586///DA520319///DB552059///EAW92369///EAW92370///EAW92371///NM_001042429///NM_173611///NP_775882///Q52LJ0	family with sequence similarity 98 member B	283742	ENSG00000171262	-0.318877	0.801694	0.00110937	0.00196997
1565162_s_at	MGST1	AA314967///AAA35934///AAC50711///AAH05923///AAP35628///AAQ55111///AK123482///AK291148///AK309707///AV655242///AW166965///BAF83837///BC005923///BC056863///BC062473///BE568125///BG569388///BG617746///BG778603///BT006982///CAG28557///CR407629///EAW96362///EAW96363///EAW96364///EAW96365///EAW96366///EAW96367///EAW96368///EAW96369///H49331///J03746///NM_001260511///NM_001260512///NM_001267598///NM_020…	microsomal glutathione S-transferase 1	4257	ENSG00000008394	2.80882	7.0071	2.37095e-22	3.42606e-21
1565436_s_at	KMT2A	AAA18644///AAA58669///AAA92511///AAB28545///AAB34770///AAB34771///AAC25956///AAC25957///AAC51814///AAC95283///AAC95284///AAG26334///AAG26335///AAG31978///AAG31979///AAG31982///AAG31983///AAG31984///AAG31985///AAG31986///AAM14566///AAO38742///AAO38743///AAO38744///AAO38745///AAQ63624///AAQ91347///AB209508///ABB29493///AF024540///AF232000///AF232001///AF272370///AF272371///AF272372///AF272377///AF2…	lysine methyltransferase 2A	4297	ENSG00000118058	-0.45305	0.730497	3.24379e-05	6.95598e-05
1565951_s_at	CHML	AAI17361///AAO15716///AK000933///AK023423///AK314125///BAG36816///BC117360///BG108374///BI088411///BM457359///BM470658///BM557064///BM763291///BM806625///BQ775652///BU187416///BU195066///CAA45979///CB160778///CN415289///DA612361///EAW70100///NM_001821///NP_001812///P26374///X64728	CHM like, Rab escort protein 2	1122	ENSG00000203668	-0.936799	0.522391	7.4108e-13	3.63821e-12
1566303_s_at	PPP1R11	AAC52082///AAH03144///AAI02011///AAI02012///AAI04751///AF070599///AK310593///AK313175///AQY77040///AQY77041///BAB63334///BAC54919///BAE78601///BAG35992///BC003144///BC102010///BC102011///BC104750///CAC16919///CAC16920///CB126242///EAX03253///EAX03254///NM_021959///NM_170781///NP_068778///O60927///X81003///XM_006715174///XP_006715237	protein phosphatase 1 regulatory inhibitor subunit 11	6992	ENSG00000204619///ENSG00000234058///ENSG00000233314///ENSG00000227720///ENSG00000236560///ENSG00000237829///ENSG00000206501///ENSG00000237403	0.235157	1.17704	0.147636	0.184007
1567080_s_at	CLN6	AAH10849///AAH13130///AK000568///AK027604///AK074753///AK124013///AK291175///AK293155///AK293197///ALQ34129///ALQ34130///ALQ34131///ALQ34132///BAA91260///BAB55226///BAC11181///BAF83864///BAG56700///BAG56737///BC010849///BC013130///BM149330///CA446197///CAG33525///CN427564///CR457244///EAW77811///EAW77812///EAW77813///EAW77814///EAW77815///EAW77816///KU178671///KU178672///KU178673///KU178674///NM_…	CLN6, transmembrane ER protein	54982	ENSG00000128973	-0.0404513	0.972351	0.687729	0.729321
1567458_s_at	RAC1	AAA36537///AAA36544///AAD30547///AAH04247///AAH50687///AAI07749///AAM21111///AAP35785///AAQ16632///AAS07511///AAS07512///AAZ80485///AB209410///AB451238///AB451363///AF136373///AF498964///AJ132694///AK054993///AK122742///AK291806///AK291815///AY279384///BAD92647///BAF84495///BAF84504///BAG51447///BAG70052///BAG70177///BC004247///BC050687///BC107748///BG437715///BQ689587///BT007121///CAA10732///CAA…	Rac family small GTPase 1	5879	ENSG00000136238	-0.0851908	0.94266	0.151751	0.188595
1568592_at	TRIM69	AAH24199///AAH33314///AAH47945///AAL55810///AAL55811///AAQ75551///AF302088///AF302089///AK226115///AK292252///AL360161///AY305385///BAF84941///BC024199///BC033314///BC047945///BI465168///BI827618///BI829233///BM559467///DB524904///EAW77279///EAW77280///EAW77281///EAW77282///NM_001301144///NM_001301145///NM_001301146///NM_080745///NM_182985///NP_001288073///NP_001288074///NP_001288075///NP_542783/…	tripartite motif containing 69	140691	ENSG00000185880///ENSG00000278211	-0.137863	0.908865	0.292927	0.342903
1568594_s_at	TRIM52	AA806088///AAH07372///AB209243///AGA17664///AK026706///AK054802///BAB70809///BAD92480///BC007372///BC034154///CCO13842///EAW53703///EAW53704///EAW53705///JX896146///NM_001346048///NM_001346049///NM_001346050///NM_001346051///NM_032765///NP_001332977///NP_001332978///NP_001332979///NP_001332980///NP_116154///Q96A61///XM_017009991///XP_016865480	tripartite motif containing 52	84851	ENSG00000183718	-0.0419372	0.97135	0.806504	0.835277
1568596_a_at	TROAP	AAA79333///AAH11597///AAH32583///AK296811///AK299302///AK309716///AK310709///AK315211///BAG59384///BAH12995///BC011597///BC018627///BC032583///CD366215///DC410015///EAW58062///EAW58063///EAW58064///NM_001100620///NM_001278324///NM_005480///NP_001094090///NP_001265253///NP_005471///Q12815///U04810///XM_006719181///XM_011537723///XM_011537724///XP_006719244///XP_011536025///XP_011536026///XR_944445…	trophinin associated protein	10024	ENSG00000135451	-0.145093	0.904321	0.0561952	0.0761084
1568618_a_at	GALNT1	AAC50327///AAD14406///AAH38440///AAH47746///AJ505952///AK293062///BAF85751///BC038440///BC047746///BM668856///BM838102///CAA59380///CAD44535///CB164572///CK431238///DA991281///DN996147///EAX01359///EAX01360///NM_020474///NP_065207///Q10472///U41514///X85018	polypeptide N-acetylgalactosaminyltransferase 1	2589	ENSG00000141429	-0.487848	0.713088	1.5839e-11	6.68606e-11
1568629_s_at	PIK3R2	AAD22671///AAH11917///AAH14170///AAH32647///AAH70082///AAH90249///BC011917///BC014170///BC032647///BC070082///BC090249///CAA56868///EAW84659///EAW84660///HY043384///NM_005027///NP_005018///NR_073517///O00459///X80907	phosphoinositide-3-kinase regulatory subunit 2	5296	ENSG00000105647	0.408837	1.32761	6.07124e-10	2.16986e-09
1568665_at	RNF103	AAH35053///AAI10334///AAX93079///AI150469///AK122978///AK314180///AW964704///BAA19739///BAB20900///BAG36861///BC022477///BC035053///BC110333///BQ018198///CA312650///CD109559///D76444///DA816879///EAW99446///EAW99447///NM_001198951///NM_001198952///NM_005667///NP_001185880///NP_001185881///NP_005658///O00237	ring finger protein 103	7844	ENSG00000239305	0.132886	1.09649	0.400856	0.454684
1568678_s_at	FGFR1OP	AAH11902///AAH37785///AJ420472///AK289846///AK294950///AK312791///BAF82535///BAG35652///BAG58025///BC011902///BC037785///BU625682///CAA77020///CAT02177///DC418208///EAW47509///EAW47510///NM_001278690///NM_007045///NM_194429///NP_001265619///NP_008976///NP_919410///O95684///Y18046	FGFR1 oncogene partner	11116	ENSG00000213066	-0.254335	0.838373	2.05938e-05	4.52288e-05
1568680_s_at	YTHDC2	AAI37286///AK000915///AK025593///AK095368///AK096486///AK131450///AK225316///AK310855///AL049305///AW052121///BAB15183///BAD18595///BC019100///BC137285///BE295472///BM827416///CA943109///CB268902///CR627037///EAW48978///EAW48979///EAW48980///NM_001345975///NM_001345976///NM_022828///NP_001332904///NP_001332905///NP_073739///Q9H6S0///XM_011543581///XM_011543582///XM_011543586///XM_017009731///XM_0…	YTH domain containing 2	64848	ENSG00000047188	0.00546594	1.0038	0.488548	0.541248
1568704_a_at	CHERP	AA782418///AAB53327///AAH21294///AAN77183///AB209730///AF536542///AK296883///AK298408///BAD92967///BAG59444///BAG60636///BC001552///BC021294///BC035039///CAA69591///CN336425///EAW84549///NM_006387///NP_006378///Q8IWX8///U94836///Y08265	calcium homeostasis endoplasmic reticulum protein	10523	ENSG00000085872	0.0282917	1.0198	0.0798224	0.104876
1568733_at	ARMH3	AAH54882///AK023176///AK097972///AK126113///AK308479///AW936405///BAB14447///BAG53558///BC032118///BC054882///BC110511///DA020448///DA311439///DR002231///DT932690///EAW49727///EAW49728///EAW49729///NM_024541///NP_078817///Q5T2E6///XM_006717969///XM_011540151///XM_011540152///XM_011540153///XM_011540154///XM_011540156///XM_011540157///XM_017016635///XM_017016636///XP_006718032///XP_011538453///XP_…	armadillo-like helical domain containing 3	79591	ENSG00000120029	0.266552	1.20293	0.00263582	0.00442828
1568763_s_at	LOC728613///PDCD6	AI028226///AK307076///AK308990///AK311210///AK311251///AK315872///BAF98763///BC014604///BC019918///BC020552///BC044220///BC045555///BC053586///BC067863///DA140572///DA383480///NR_003713///AAC27697///AAF14336///AAH12384///AAH50597///AAI06707///AAI10292///AAV38875///AF035606///AK001917///AK024175///AK124302///AK128087///AK223366///AK295082///AK308872///AK310347///AK315370///AW300963///BAC87267///BA…	programmed cell death 6 pseudogene///programmed cell death 6	728613///10016	ENSG00000188002///ENSG00000249915	0.388495	1.30903	2.6195e-05	5.67782e-05
1568943_at	INPP5D	AAB49680///AAB53573///AAC50453///AAC50454///AAD00081///AAH62985///AAH99920///AAI13581///AAI13583///AK298651///AK309644///AW503130///BAG60823///BC027960///BC062985///BC099920///BC113580///BC113582///BE247227///BM800110///CAA67071///EAW71029///EAW71030///EAW71031///NM_001017915///NM_005541///NP_001017915///NP_005532///Q92835///U50040///U50041///U53470///U57650///U84400///X98429///XM_017004004///XP_…	inositol polyphosphate-5-phosphatase D	3635	ENSG00000168918///ENSG00000281614	-0.0371022	0.974611	0.851385	0.873992
1568954_s_at	C16orf72	AAI13571///AK057657///AK094351///AK095835///AK123266///AK123562///AL832650///BC029878///BC113570///BI831003///BM975140///CB959956///EAW85189///NM_014117///NP_054836///Q14CZ0///XM_011522462///XP_011520764	chromosome 16 open reading frame 72	29035	ENSG00000182831	0.0374905	1.02633	0.600773	0.649562
1568964_x_at	SPN	AAA51949///AAB59540///AAH12350///AK292626///AK313750///BAF85315///BAG36490///BC012350///BC035510///BQ774811///CAA36294///DA951208///DB108930///EAW80015///EAW80016///J04536///NM_001030288///NM_003123///NP_001025459///NP_003114///P16150///X60502	sialophorin	6693	ENSG00000197471	-0.0889772	0.940189	0.66891	0.712301
1568986_x_at	PIGT	AAD27715///AAH15022///AAI10893///AAI36828///AAI36829///AAK55518///AAQ88951///AB057724///AF058295///AF132940///AF305815///AK075469///AK225517///AK293294///AK293686///AK296063///AK296139///AK297830///AK299013///AK301815///AK302093///AK311100///AK311416///AK311492///AK311520///AK311522///AK316358///AL121742///AY358588///BAB60854///BAC11639///BAH11487///BAH11569///BAH12247///BAH12267///BAH12673///BAH…	phosphatidylinositol glycan anchor biosynthesis class T	51604	ENSG00000124155	-0.00355961	0.997536	0.76725	0.801278
1569030_s_at	NUB1	AAC82474///AAD42865///AAH46354///AAK21001///AAN01355///AAO14547///AAS02030///AF155099///AF300717///AF459743///AK026433///AK293159///AW205479///AY129295///BAH11464///BC034716///BC046354///BG105733///CAD34862///CN258712///DB048887///EAL24511///EAW54000///EAW54001///EAW54002///EAW54003///NM_001243351///NM_001363529///NM_016118///NP_001230280///NP_001350458///NP_057202///Q9Y5A7///XM_005250011///XM_01…	negative regulator of ubiquitin like proteins 1	51667	ENSG00000013374	-0.0223517	0.984626	0.933386	0.944039
1569069_s_at	TDRD3	AA004370///AAH30514///AAH60876///ACC94142///AK023578///AK024660///BAB14950///BC020604///BC030514///BC060876///BG191408///BG219444///BX537910///CAD97894///DA440035///EAW52079///EAW52080///EAW52081///EAW52082///EU643838///NM_001146070///NM_001146071///NM_030794///NP_001139542///NP_001139543///NP_110421///Q9H7E2///XM_005266556///XM_005266560///XM_017020777///XM_024449416///XM_024449417///XM_02444941…	tudor domain containing 3	81550	ENSG00000083544	-0.192874	0.874861	0.00215051	0.00366034
1569077_x_at	ZNF836	AK131308///BAD18474///BC011784///BC049172///NM_001102657///NP_001096127///Q6ZNA1///XM_011526558///XM_011526559///XM_017026389///XP_011524860///XP_011524861///XP_016881878	zinc finger protein 836	162962	ENSG00000196267	0.101772	1.07309	0.0255411	0.0367586
1569105_at	SETD5	AAH20956///AB051544///AI243838///AK001569///AK024384///AK025478///AK091393///AK092046///AK094975///AK127298///AK289529///AL442073///AW021954///BAA91762///BAB14903///BAB15144///BAB21848///BAF82218///BAG52348///BAG54476///BC012558///BC020956///BX648380///CAC09439///CAH10497///CAH10552///CR627408///DB275141///EAW63962///NM_001080517///NM_001292043///NM_001349451///NM_018187///NP_001073986///NP_00127…	SET domain containing 5	55209	ENSG00000168137	0.0750521	1.0534	0.192515	0.233924
1569136_at	MGAT4A	AAI27108///AAI27109///AAY14976///AAY24092///AB000616///AK092952///AK128366///AK291533///AK304393///AK309852///AK314024///AW138839///BAA86388///BAC55023///BAF84222///BAG65228///BC127107///BC127108///EAX01896///EAX01897///EAX01898///NM_001160154///NM_012214///NP_001153626///NP_036346///Q9UM21	alpha-1,3-mannosyl-glycoprotein 4-beta-N-acetylglucosaminyltransferase A	11320	ENSG00000071073	0.345307	1.27042	0.00126392	0.00222671
1569302_at	CEP295	AA747565///AB051518///AK057804///AK095218///AK095859///AK098232///BAB21822///BAB71582///BAC04502///BAC04638///BAC05264///BC015989///BC017394///DW414641///EAW66906///EAW66907///EAW66908///EAW66909///EAW66910///NM_033395///NP_203753///Q9C0D2///XM_005274366///XM_005274367///XM_005274368///XM_011543047///XM_011543048///XM_011543049///XM_011543050///XM_011543053///XM_017018470///XM_017018471///XM_0170…	centrosomal protein 295	85459	ENSG00000166004	-0.413988	0.750546	3.096e-08	9.24488e-08
1569320_at	GPBP1L1	AAG17978///AAH15713///AAH22218///AAH52257///AF177334///AK024972///AK027212///AK225197///AL834194///BAB15047///BC015713///BC022218///BC022863///BC052257///BC068578///BU627076///CAD38884///CAF02362///DA243695///EAX06956///EAX06957///EAX06958///EAX06959///EAX06960///NM_021639///NP_067652///Q9HC44///XM_017002019///XM_024448806///XM_024448808///XM_024448809///XM_024448810///XP_016857508///XP_024304574…	GC-rich promoter binding protein 1 like 1	60313	ENSG00000159592	-0.126511	0.916044	0.296499	0.346655
1569472_s_at	TTC3///TTC3P1	AA482675///AAH92466///AAI37346///AAT28185///AI066542///AI393300///AI745113///AJ001866///AK125473///AK126194///AK126418///AK291992///AK297921///AK299991///AL040434///AW510696///AY523634///BAA11769///BAA12301///BAA12302///BAA12303///BAA23666///BAF84681///BAG60239///BAG61811///BC026260///BC047867///BC092466///BC137345///BE780449///BG029806///BI915053///BP327196///BQ893819///BU179028///BU508034///CA4…	tetratricopeptide repeat domain 3///tetratricopeptide repeat domain 3 pseudogene 1	7267///286495	ENSG00000182670///NA	-0.511373	0.701554	0.000127858	0.000254971
1569607_s_at	LOC105379426///ANKRD20A1///ANKRD20A9P///ANKRD20A11P///ANKRD20A5P///ANKRD20A3///ANKRD20A2///ANKRD20A4	BC016022///XR_001756105///ADO22243///AL136793///CAB66727///GQ891381///NM_032250///NP_115626///Q5TYW2///XM_005272532///XM_011545682///XM_024447692///XP_005272589///XP_011543984///XP_024303460///BJ991373///DW423875///NR_027995///NR_138091///AAM53513///AF426257///BC036580///BC043199///BC063278///NM_153750///NR_027270///A0PJZ0///AAH22023///AAI27727///AK092114///BC022023///BC127726///BP201899///DB4469…	ankyrin repeat domain-containing protein 20A2///ankyrin repeat domain 20 family member A1///ankyrin repeat domain 20 family member A9, pseudogene///ankyrin repeat domain 20 family member A11, pseudogene///ankyrin repeat domain 20 family member A5, pseudogene///ankyrin repeat domain 20 family member A3///ankyrin repeat domain 20 family member A2///ankyrin repeat domain 20 family member A4	105379426///84210///284232///391267///440482///441425///441430///728747	NA///ENSG00000260691///ENSG00000215559///ENSG00000276203///ENSG00000183148///ENSG00000172014	0.586015	1.50109	6.66035e-05	0.0001378
1569642_at	F2R	AAA36743///AAC25993///AAC50740///AAD14229///AAH02464///AAH51909///AAK69768///AAP35943///AAX11426///AK297131///AK308169///AK314202///AY771596///BAG59635///BC002464///BC016059///BC051909///BM994328///BT007279///DA799420///EAW95779///EAW95780///EAW95781///M62424///N35000///NM_001311313///NM_001992///NP_001298242///NP_001983///P25116///S76625	coagulation factor II thrombin receptor	2149	ENSG00000181104	0.360905	1.28423	7.86701e-06	1.8192e-05
1569679_at	CDH22	AAB88183///AAH31232///AAI36527///AF035300///AK289584///BAF82273///BC031232///BC039056///BC136526///BQ102264///EAW75754///EAW75755///NM_021248///NP_067071///Q9UJ99///XM_011528994///XM_024451966///XM_024451967///XP_011527296///XP_024307734///XP_024307735	cadherin 22	64405	ENSG00000149654	0.0150437	1.01048	0.996821	0.997317
1569868_s_at	EME2	A4GXA9///AAK61292///ABO21766///AK074080///BAB84906///BC041011///EAW85626///EF452422///NM_001010865///NM_001257370///NP_001244299///XM_017023025///XM_017023026///XP_016878514///XP_016878515	essential meiotic structure-specific endonuclease subunit 2	197342	ENSG00000197774	0.242005	1.18264	9.94623e-05	0.000201341
1569906_s_at	PHF20	AAF34184///AAG49888///AAH48210///AAH80598///AAH93405///AAI50179///AAK13046///AAK19748///AAN08621///AF220416///AF258787///AF348207///AK054597///AK090798///AK097498///AK314503///AL137330///AL558423///AY027523///AY134747///BAG37103///BAG53476///BC006415///BC015538///BC016948///BC022933///BC048210///BC062681///BC080598///BC093405///BC150178///BG778940///BM906582///BX643875///CD690482///DQ599920///EAW…	PHD finger protein 20	51230	ENSG00000025293	0.322354	1.25037	3.0099e-06	7.2838e-06
1598_g_at	GAS6	AA045119///AAA58494///AAH38984///AAO41859///AAO84057///ABR09277///AK092028///AK122969///AK126533///AK129751///AK290803///AK303145///AKC96396///AKC96397///AKC96398///AKC96399///AKC96400///AKC96401///AKC96402///AKC96403///AKC96404///AKC96405///AKC96406///AKC96407///AKC96408///AKC96409///AKC96410///AKC96411///AKC96412///AKC96413///AKC96414///AKC96415///AL833761///BAC86580///BAF83492///BAG52469///BAG…	growth arrest specific 6	2621	ENSG00000183087	0.104411	1.07506	0.201995	0.244483
1729_at	TRADD	AAA98482///AAH04491///AAP35580///AAS68637///AAX89407///AK090673///AK301593///AK315654///BAG38020///BAG52211///BAG63082///BC004491///BG717460///BQ707739///BT006934///CA426418///CAC38018///CBW52910///DA353575///EAW83081///L41690///NM_001323552///NM_003789///NM_153425///NP_001310481///NP_003780///Q15628///XM_005256213///XM_017023815///XP_005256270///XP_016879304	TNFRSF1A associated via death domain	8717	ENSG00000102871	0.505212	1.41933	1.29993e-18	1.18789e-17
200000_s_at	PRPF8	AAC61776///AAH64370///AAS64747///AAS64748///AB007510///AF092565///AK058034///AK126169///AK222905///AK296344///AY486134///AY486135///BAA22563///BAD96625///BAG59028///BC000579///BC034545///BC064370///CD698473///DB081408///EAW90588///EAW90589///EAW90590///EAW90591///EAW90592///EAW90593///EAW90594///NM_006445///NP_006436///Q6P2Q9///XM_024450537///XP_024306305	pre-mRNA processing factor 8	10594	ENSG00000174231///ENSG00000274442	-0.450509	0.731785	1.01368e-12	4.92094e-12
200001_at	CAPNS1	AAB51183///AAB81546///AAH00592///AAH07779///AAH11903///AAH17308///AAH18931///AAH21933///AAH23643///AAH64998///AAP88777///AAV40829///ADO22534///AK289606///AY007141///BAF82295///BC000592///BC007779///BC011903///BC017308///BC018931///BC021933///BC023643///BC064998///BF822052///BQ891655///BQ898664///BT009775///CAA27726///CN349928///DR759763///GQ901017///HY003903///NM_001003962///NM_001302632///NM_001…	calpain small subunit 1	826	ENSG00000126247	0.22691	1.17033	0.0689227	0.0916936
200002_at	RPL35	AAA51648///AAH00348///AAH10919///AAH71915///AAH94828///AK291072///BAA05814///BAB21255///BAF83761///BC000348///BC010919///BC071915///BC094828///BM854016///CAG33158///CAR81491///CAS91507///CR456877///CR996819///D17026///D17195///D28448///EAW87600///EAW87601///EAW87602///NM_007209///NP_009140///P42766///U12465	ribosomal protein L35	11224	ENSG00000136942	-0.0869788	0.941492	0.0140106	0.0211005
200003_s_at	RPL28///MIR6805	AA579944///AAA85657///AAH10173///AAH10182///AAH11582///AB209627///AK025866///AK096870///AK125297///AK293736///AK311760///BAA05817///BAA25838///BAD92864///BAG34703///BAG57160///BC010173///BC010182///BC011582///BC015398///BF686026///BG716117///BM702093///BP227047///CAG33305///CBX47494///CR457024///D28451///DA092122///DA333143///DA820669///DB540276///EAW72374///EAW72375///EAW72376///NM_000991///NM_0…	ribosomal protein L28///microRNA 6805	6158///102465483	ENSG00000108107///ENSG00000284029	-0.0334144	0.977105	0.0816481	0.107047
200004_at	EIF4G2	AAB49973///AAC51166///AAH14930///AAH18746///AAH18975///AAH39851///AAH43149///AAH65276///AAI11416///AAI11549///AAT08027///AB063323///AB073654///AB209267///AI362365///AK123338///AK223548///AK302886///AK310387///AK310738///AY513274///BAB93515///BAD92504///BAD97268///BAE45728///BAG64064///BC014930///BC018746///BC018975///BC039851///BC043149///BC065276///BC111415///BC111548///BX647799///CAA61857///DB0…	eukaryotic translation initiation factor 4 gamma 2	1982	ENSG00000110321	-0.0549233	0.962646	0.406439	0.46027
200005_at	EIF3D	AAD03466///AAH00328///AAH00469///AAH14912///AAH80515///AAH93100///AAH93686///AAI01478///AAP36045///AK300199///AK301284///AK303884///AK312939///AW575097///BAG35781///BAG61970///BAG62843///BAG64820///BC000328///BC000469///BC014912///BC080515///BC093100///BC093686///BC101477///BG718662///BT007381///CAG30375///CR456489///EAW60109///EAW60110///NM_003753///NP_003744///NR_156418///O15371///U54558///XR_9…	eukaryotic translation initiation factor 3 subunit D	8664	ENSG00000100353	-0.213948	0.862175	0.000299408	0.00056953
200006_at	PARK7	AAC12806///AAH08188///AAT68961///AB073864///ACJ13695///AF021819///AK091679///AK130886///AK312000///BAA09603///BAB71782///BAG34938///BC008188///BP248330///D61380///EAW71591///EU794641///NM_001123377///NM_007262///NP_001116849///NP_009193///Q99497///XM_005263424///XP_005263481	Parkinsonism associated deglycase	11315	ENSG00000116288	0.036024	1.02528	0.533212	0.58453
200007_at	SRP14	AAA59066///AAH35495///AAH71716///AAI00032///AB061546///AB451391///BAB69067///BAG70205///BC035495///BC051006///BC071716///BC100031///CAA51838///CV575824///DA338824///EAW92390///EAW92391///NM_001309434///NM_003134///NP_001296363///NP_003125///P37108///U07857///X73459	signal recognition particle 14	6727	ENSG00000140319	-0.16775	0.89023	9.06781e-07	2.31967e-06
200008_s_at	GDI2	AAD34588///AAH05145///AAH24168///AAP35514///AB451295///AB451429///ACJ13668///AF144713///AK094671///AK122841///AK297177///AK297554///AK309360///AK312485///BAA03095///BAG35388///BAG53755///BAG59669///BAG59947///BAG70109///BAG70243///BC005145///BC024168///BT006868///BX648038///CAA73734///CAA73735///CAG33354///CR457073///D13988///DA069966///EAW86430///EAW86431///EAW86432///EU794614///NM_001115156///N…	GDP dissociation inhibitor 2	2665	ENSG00000057608	-0.283431	0.821635	0.0157807	0.0235611
200010_at	RPL11	AA748897///AAC15856///AAD20460///AAH18970///AAL99919///AAX11430///AF432212///AK311816///AY871274///BAA05723///BAA25831///BAG34759///BC018970///BF240826///BU954396///BX118515///CA335141///CAA55816///D28357///EAW95067///EAW95068///L05092///NM_000975///NM_001199802///NP_000966///NP_001186731///P62913///X79234	ribosomal protein L11	6135	ENSG00000142676	-7.16894e-05	0.99995	0.826387	0.852191
200011_s_at	ARF3	AAA58359///AAB59425///AAH07647///AAH07762///AAH17565///AAH28402///AAM12596///AAP35316///AF493882///AK291633///AK300080///AK303726///AK315970///AK316528///BAF84322///BAG61883///BAG64702///BAH14341///BAH14899///BC007647///BC007762///BC017565///BC028402///BM966960///BT006670///EAW58025///EAW58026///EAW58027///M74491///NM_001659///NP_001650///P61204///XM_005268856///XM_006719391///XM_024448972///XP_0…	ADP ribosylation factor 3	377	ENSG00000134287	0.0918015	1.0657	0.357177	0.409734
200012_x_at	RPL21///SNORD102///SNORA27///RPL21P28	AAA85655///AAA93231///AAH01603///AAH07505///AAH62981///AAH70184///AAH70323///AAH70330///AAH71902///AAI04668///AF086172///AK130968///AK311795///AY320407///BAA05772///BAA25835///BAB79464///BAG34738///BC001603///BC007505///BC019002///BC062981///BC070184///BC070185///BC070323///BC070330///BC071902///BC104478///BC104667///BX647669///CAA61582///CAG33313///CR457032///D28406///EAX08395///EAX08396///EAX08…	ribosomal protein L21///small nucleolar RNA, C/D box 102///small nucleolar RNA, H/ACA box 27///ribosomal protein L21 pseudogene 28	6144///26771///619499///100131205	ENSG00000122026///ENSG00000207500///ENSG00000207051///ENSG00000220749	0.139779	1.10174	2.17997e-10	8.17069e-10
200013_at	RPL24	AAC28251///AAH00690///AAH70193///ACF94494///AK311992///BAA05766///BAA25836///BAB79466///BAG34930///BC000690///BC070193///BU754101///CAG33010///CD513036///CR456729///D28400///EAW79780///EAW79781///EAW79782///EAW79783///EAW79784///EU668341///M94314///NM_000986///NP_000977///P83731	ribosomal protein L24	6152	ENSG00000114391	-0.00404011	0.997204	0.870084	0.890005
200014_s_at	HNRNPC	AAA36576///AAA52680///AAH03394///AAH07052///AAH08364///AAH08423///AAH66932///AAH89438///AAH92433///AAI03759///AAI08659///AB209527///AK126950///AK223517///AK225032///AK292619///AK297482///AK298906///AK299923///AK302213///AK312338///AK312382///AL833432///BAA05748///BAD92764///BAD97237///BAF85308///BAG35259///BAG35300///BAG54408///BAG59903///BAG61014///BAG61758///BAG63570///BC003394///BC007052///BC0…	heterogeneous nuclear ribonucleoprotein C (C1/C2)	3183	ENSG00000092199	-0.243421	0.84474	1.46089e-11	6.19115e-11
200016_x_at	HNRNPA1///HNRNPA1P10	AAH02355///AAH04945///AAH09600///AAH12158///AAH33714///AAH52296///AAH70315///AAH71945///AAH73162///AAH74502///AAI03708///AAI04237///AAI04238///AAI21134///ADO22407///AK129814///AK291113///AK298176///AK303303///AK308679///BAF83802///BAG60447///BAG64377///BC002355///BC004945///BC009600///BC012158///BC020442///BC033714///BC035253///BC052296///BC070315///BC071945///BC073162///BC074502///BC078165///BC1…	heterogeneous nuclear ribonucleoprotein A1///heterogeneous nuclear ribonucleoprotein A1 pseudogene 10	3178///664709	ENSG00000135486///ENSG00000214223	-0.275302	0.826278	5.48524e-23	8.49895e-22
200017_at	RPS27A	AAA36788///AAB21188///AAH01392///AAH42362///AAH53371///AAH66293///AB362574///ACJ13725///AK093614///AK225079///AK225718///AK315695///ASU96582///AY952889///BAA25826///BAB79488///BAB79490///BAF81539///BAG38058///BC001392///BC042362///BC053371///BC066293///BF678026///BM907473///BQ276758///BQ421613///CAA44911///CK004647///CN344335///CR746519///DA527860///DB505702///EAX00106///EAX00107///EAX00108///EAX…	ribosomal protein S27a	6233	ENSG00000143947	0.0192336	1.01342	0.307578	0.358047
200018_at	RPS13///SNORD14B	AAA60283///AAC15854///AAH00475///AAH06772///AAH29732///AAH66322///AAI00033///AK312060///BAA05795///BAA13528///BAG34996///BC000475///BC006772///BC029732///BC066322///BC100032///CAA55821///D28429///EAW68448///L01124///L05090///NM_001017///NP_001008///P62277///X79239///NR_001452	ribosomal protein S13///small nucleolar RNA, C/D box 14B	6207///85388	ENSG00000110700///ENSG00000201403	-0.024376	0.983246	0.150799	0.187499
200019_s_at	FAU	AA449261///AAH33877///AAQ87877///AK026639///BAA05769///BAB15515///BC033877///BC051834///BP296770///BU602831///CAA46714///CAA46716///CAG46772///CR541974///D28403///EAW74353///NM_001997///NP_001988///P35544///P62861///X65923	FAU, ubiquitin like and ribosomal protein S30 fusion	2197	ENSG00000149806	0.00441926	1.00307	0.707272	0.747147
200020_at	TARDBP	AAA70033///AAG47782///AAH71657///AAH95435///ABO32290///ABO32291///ABO32292///AER93383///AER93384///AER93385///AER93386///AER93387///AF311304///AK222754///AK295920///AK299454///AK312416///AL045296///AL050265///BAD96474///BAG35326///BAG58707///BAG61425///BC001487///BC059955///BC071657///BC095435///BI464234///BM716882///CAB43367///CAG38565///CBF67564///CBI68017///CBU92437///CD703666///CR533534///EAW…	TAR DNA binding protein	23435	ENSG00000120948	-0.39207	0.762035	6.29206e-13	3.10605e-12
200022_at	RPL18	AAA16329///AAH00374///AAH09708///AAH21743///ABD77165///AI921565///AK026558///AK091257///AK293386///BAA05827///BAB79463///BAG56896///BC000374///BC009708///BC021743///BM764512///CD246847///CD389415///D28461///DQ403032///DQ571174///DQ585352///EAW52358///EAW52359///EAW52360///EAW52361///EAW52362///EAW52363///EAW52364///L11566///NM_000979///NM_001270490///NP_000970///NP_001257419///NR_073022///Q07020	ribosomal protein L18	6141	ENSG00000063177	-0.091964	0.938245	0.001698	0.00293961
200023_s_at	EIF3F	AAD03467///AAH00490///AAP35540///AK027739///AK093511///AK095574///AK289637///AK291354///AK293826///AK297621///BAC04577///BAF82326///BAF84043///BAG52733///BAG57230///BAG59997///BC000490///BC073753///BT006894///CAG33240///CB141463///CD050033///CR456959///EAW68637///NM_003754///NP_003745///O00303///U94855	eukaryotic translation initiation factor 3 subunit F	8665	ENSG00000175390///ENSG00000280606	-0.469089	0.722421	3.25252e-28	9.39143e-27
200024_at	RPS5	AAA85658///AAH15405///AAH18151///AB209803///AK223106///AK311938///BAA05821///BAA25815///BAB79493///BAD93040///BAD96826///BAG34879///BC015405///BC018151///BC018828///BC035830///BG329390///BG687415///D28455///EAW72581///EAW72582///EAW72583///NM_001009///NP_001000///P46782///U14970	ribosomal protein S5	6193	ENSG00000083845	-0.123517	0.917947	6.61034e-05	0.000136809
200025_s_at	RPL27	AAA19815///AAA93226///AAC15857///AAH02588///AAH98560///AK124148///AK311792///AV712491///AW404176///BAA05819///BAB79492///BAG34735///BC002588///BC021886///BC098560///BP203677///BU955518///CD172658///CN302602///D28453///EAW60909///EAW60910///EAW60911///EAW60912///EAW60913///HY108539///L05094///L19527///L25346///NM_000988///NM_001349921///NM_001349922///NP_000979///NP_001336850///NP_001336851///NR_1…	ribosomal protein L27	6155	ENSG00000131469	-0.0324079	0.977787	0.0243148	0.035151
200026_at	RPL34	AA128015///AA128058///AAC41916///AAH01773///AAH70208///AAI06010///AAV88043///AF147334///AK055920///AY762981///BAA05786///BAA25840///BAB79470///BC001773///BC070208///BC106009///BE394007///BM971961///BU588998///CAE93878///CAE93879///CAG47028///CAG47038///CAJ42735///CB132938///CD175155///CD249923///CR542232///CR542242///D28420///DA779124///EAX06229///EAX06230///EAX06231///EAX06232///L38941///NM_0009…	ribosomal protein L34	6164	ENSG00000109475	-0.0386316	0.973578	0.0853285	0.111355
200027_at	NARS	AAH01687///AJ000334///AK129897///AK222835///AK293985///AK294364///AK294763///AK297777///BAA34600///BAD96555///BAG57352///BAG57627///BAG57897///BAG60122///BC001687///CAA04008///D84273///DC302277///EAW63048///EAW63049///NM_004539///NP_004530///O43776///U79254///XM_005266700///XP_005266757	asparaginyl-tRNA synthetase	4677	ENSG00000134440	-0.132867	0.912017	0.0046497	0.00752704
200028_s_at	STARD7	AAF81750///AAH07894///AAH08894///AAH09998///AAH12774///AAH12793///AAH13279///AAH14076///AAH14274///AAH32106///AAY24223///AB075479///AF270647///AK023234///AK054615///AK094925///AK096666///AK291190///AL542720///BAF83879///BAG51400///BC003028///BC007894///BC008894///BC009998///BC012774///BC012793///BC013279///BC014076///BC014274///BC032106///CN394859///CR749695///EAW71382///EAW71383///NM_020151///NM…	StAR related lipid transfer domain containing 7	56910	ENSG00000084090	-0.255977	0.83742	1.19876e-07	3.3694e-07
200029_at	RPL19	AAB25672///AAH00530///AAH13016///AAH62709///AAH66315///AAH95445///AAN76335///AB019566///AB055766///AK130962///AK223082///AK311858///AV743818///AY157980///BAB62860///BAD96802///BAG34799///BC000530///BC013016///BC062709///BC066315///BC095445///BF025822///BX537435///CAA45090///CAD97677///CAJ42740///CF129418///DQ580256///EAW60565///EAW60566///EAW60567///EAW60568///EC496970///HY152200///NM_000981///NM…	ribosomal protein L19	6143	ENSG00000108298	-0.0832947	0.9439	2.09254e-05	4.59132e-05
200030_s_at	SLC25A3	AAH00998///AAH01328///AAH03504///AAH04345///AAH06455///AAH11574///AAH11641///AAH14019///AAH15379///AAH51367///AB064666///AK057575///AK074759///AK092689///AK222658///AK316598///ALQ33713///ALQ33714///BAA05726///BAB93517///BAC11187///BAD96378///BAG38185///BAG52596///BC000998///BC001328///BC003504///BC004345///BC006455///BC011574///BC011641///BC014019///BC015379///BC051367///BC068067///BI458030///BX6…	solute carrier family 25 member 3	5250	ENSG00000075415	-0.0526948	0.964134	0.0664749	0.0887013
200031_s_at	RPS11///SNORD35B	AAH07603///AAH10028///AAH16378///AAH70224///AK311809///AV759412///BAA25818///BAA88215///BAG34752///BC007603///BC010028///BC016378///BC018829///BC070224///BF239060///BI550467///CAA29834///DA879881///EAW52497///NM_001015///NP_001006///P62280///X06617///NR_001285	ribosomal protein S11///small nucleolar RNA, C/D box 35B	6205///84546	ENSG00000142534///ENSG00000200530	-0.105219	0.929664	3.94047e-11	1.59875e-10
200032_s_at	RPL9	AAA63752///AAB01040///AAB01041///AAH00483///AAH04156///AAH04206///AAH31906///AAH66318///AAI00286///AAP73811///AAQ82909///AB062431///AK130966///AK297178///AK303908///AK312241///AL039355///AL832047///AY320412///AY376242///AY597415///BAA03401///BAA25830///BAB93494///BAG35174///BAG59670///BAG64837///BC000483///BC004156///BC004206///BC031906///BC066318///BC100285///BG829769///BM841336///BQ286041///CAH…	ribosomal protein L9	6133	ENSG00000163682	-0.0750928	0.949281	1.23193e-05	2.78469e-05
200034_s_at	RPL6	AAB30819///AAF99680///AAH04138///AAH20679///AAH22444///AAH31009///AAH32299///AAH71912///AAI04825///AAI04827///AAP73810///AF261087///AI583261///AK298117///AK299470///AK308469///AK308680///AK311863///AY320410///BAA04491///BAA05754///BAB17292///BAG34804///BAG60400///BAG61435///BC004138///BC013863///BC020679///BC022444///BC031009///BC032299///BC070195///BC071912///BC104824///BC104826///BG030827///BG7…	ribosomal protein L6	6128	ENSG00000089009	-0.0600028	0.959262	0.0429763	0.0595133
200035_at	CTDNEP1	AAH09295///AAQ76798///AJ011916///AY364239///BC009295///CAA09865///EAW90233///EAW90235///EAW90236///EAW90237///EAW90239///NM_001143775///NM_015343///NP_001137247///NP_056158///O95476	CTD nuclear envelope phosphatase 1	23399	ENSG00000175826	-0.0989521	0.933711	0.00504424	0.00812566
200036_s_at	RPL10A	AAA86463///AAH06791///AAH11366///AAH70216///AAI16457///AAV38843///AAV38844///AB082926///AF086557///AK092386///AK313181///BAC16802///BAG35998///BC006791///BC011366///BC013864///BC070216///BC116456///BP318268///BT020040///BT020041///CBJ05781///CBJ21233///EAX03831///EAX03832///EAX03833///EAX03834///LC010245///LC010246///NM_007104///NP_009035///P62906///U12404///XM_017010900///XP_016866389	ribosomal protein L10a	4736	ENSG00000198755	-0.240444	0.846485	3.42369e-09	1.13322e-08
200038_s_at	RPL17///SNORD58B///SNORD58A///C18orf32///SNORD58C///RPL17-C18orf32	AA148652///AAH00502///AAH17831///AAH66323///AAH66324///AAI06032///AK304659///AK311720///AK311828///BAA25834///BAB79462///BAG34770///BAG65434///BC000502///BC017831///BC066323///BC066324///BC106031///BF670086///BG497914///BG758380///BG827384///BI086293///BQ877039///BQ882430///CAA37793///CB178432///CD386294///CD387752///EAW62940///EAW62941///EAW62942///EAW62943///EAW62944///EAW62945///NM_000985///NM…	ribosomal protein L17///small nucleolar RNA, C/D box 58B///small nucleolar RNA, C/D box 58A///chromosome 18 open reading frame 32///small nucleolar RNA, C/D box 58C///RPL17-C18orf32 readthrough	6139///26790///26791///497661///100124516///100526842	ENSG00000265681///ENSG00000271982///ENSG00000206602///ENSG00000177576///ENSG00000202093///ENSG00000215472	-0.0681163	0.953883	6.0674e-05	0.000126124
200039_s_at	PSMB2	AAI01837///AAI05127///AAI07902///AAP35801///AB209470///AEE61063///AI025755///AK296956///AK310023///AV762678///BAA05646///BAD92707///BAH12464///BC000268///BC101836///BC105126///BC107901///BM664618///BM849239///BT007137///CAG33143///CR456862///D26599///EAX07406///EAX07407///EAX07408///HM005465///NM_001199779///NM_001199780///NM_002794///NP_001186708///NP_001186709///NP_002785///P49721	proteasome subunit beta 2	5690	ENSG00000126067	-0.258911	0.835719	3.37226e-05	7.21609e-05
200040_at	KHDRBS1	AAA59990///AAB47504///AAH00717///AAH10132///AAH19109///AK091346///AK293369///AK303218///AK312916///BAC03643///BAG35762///BAG56883///BAG64305///BC000717///BC010132///BC019109///CA442272///CN345570///DB365017///DC351638///EAX07574///EAX07575///EAX07576///EAX07577///M88108///NM_001271878///NM_006559///NP_001258807///NP_006550///NR_073498///NR_073499///Q07666///U78971	KH RNA binding domain containing, signal transduction associated 1	10657	ENSG00000121774	-0.421021	0.746896	2.14843e-20	2.41293e-19
200041_s_at	DDX39B///SNORD84///ATP6V1G2-DDX39B	AAB94615///AAC63046///AAH00361///AAH13006///AAP88911///AB209217///AK127767///AK222912///AK294939///AK295634///AK295854///AK298194///AK316469///AQY76782///AQY76783///AQY76784///ASZ70064///ASZ70065///ASZ70066///ASZ70067///ASZ70068///ASZ70069///ASZ70070///BAB63306///BAC54953///BAD92454///BAD96632///BAE78637///BAF31287///BAG58016///BAG58508///BAG58660///BAG60464///BAH14840///BC000361///BC013006///BM9…	DExD-box helicase 39B///small nucleolar RNA, C/D box 84///ATP6V1G2-DDX39B readthrough (NMD candidate)	7919///692199///100532737	ENSG00000198563///ENSG00000235439///ENSG00000237889///ENSG00000215425///ENSG00000229496///ENSG00000225859///ENSG00000225073///ENSG00000230624///ENSG00000265236///ENSG00000265325///ENSG00000264591///ENSG00000263442///ENSG00000266646///ENSG00000266755///ENSG00000265607///ENSG00000254870///ENSG00000254899	-0.340741	0.789635	0.00637665	0.010123
200042_at	RTCB	AAF29081///AAF67477///AAH00151///AAH02970///AAH10308///AAH16707///AF155658///AF161466///AK297826///AK297908///AK301945///AK312503///AL050255///AL137272///BAG35405///BAG60162///BAG60227///BAG63363///BC000151///BC002970///BC010308///BC016707///BU615556///CAB43357///CAB70670///CAG30336///CAG33456///CR456450///CR457175///DC396330///EAW60021///NM_014306///NP_055121///Q9Y3I0	RNA 2',3'-cyclic phosphate and 5'-OH ligase	51493	ENSG00000100220	-0.223903	0.856246	5.78278e-05	0.000120488
200043_at	ERH	AAC51172///AAH14301///AAH71709///AAP35523///AK130850///AK312186///BAA12865///BAG35119///BC014301///BC071709///BT006877///CAG29294///CAG46975///CR450298///CR542178///D85758///EAW80989///EAW80990///NM_004450///NP_004441///P84090///U66871	ERH, mRNA splicing and mitosis factor	2079	ENSG00000100632	-0.335162	0.792695	5.62705e-09	1.81836e-08
200044_at	SRSF9///GATC	AA845918///AAA93069///AAD00626///AAH93971///AAH93973///AI005398///AK290644///AK294254///AK309778///BAF83333///BAG57550///BC093971///BC093973///BU786332///EAW98194///NM_003769///NP_003760///Q13242///U30825///AAI07146///AAI07147///AK094319///BAG52859///BC034962///BC047778///BC064523///BC107145///BC107146///EAW98193///NM_176818///NP_789788///NR_033684///O43716	serine and arginine rich splicing factor 9///glutamyl-tRNA amidotransferase subunit C	8683///283459	ENSG00000111786///ENSG00000257218	-0.144524	0.904678	0.0018241	0.00314067
200045_at	ABCF1	AAC70891///AAH16772///AAH34488///AAI12924///AB209564///AF027302///AK298061///AK307551///AL832430///AQY76225///AQY76226///BAB63325///BAC54928///BAD92801///BAE78612///BAF31263///BAG60354///BC016772///BC034488///BC112923///BI547952///BM556481///BU620927///CAH10648///CCO13667///EAX03300///EAX03301///EAX03302///NM_001025091///NM_001090///NP_001020262///NP_001081///Q8NE71///U66677	ATP binding cassette subfamily F member 1	23	ENSG00000204574///ENSG00000236149///ENSG00000236342///ENSG00000206490///ENSG00000232169///ENSG00000231129///ENSG00000225989	-0.0973502	0.934748	0.040932	0.0568783
200046_at	DAD1	AAB58540///AAH07403///AAH09798///AAO74827///AK223129///BAA03650///BAD96849///BC007403///BC009798///BC038575///BP198316///CAG28610///CAG47001///CR407682///CR542204///D15057///EAW66252///EAW66253///NM_001344///NP_001335///P61803	defender against cell death 1	1603	ENSG00000129562	0.146273	1.10671	0.0360793	0.0506337
200047_s_at	YY1	AAA59467///AAA59926///AAH37308///AAH65366///AF147416///AK025731///AK026497///BC014138///BC020324///BC037308///BC065366///BX647456///CAA78455///DA234524///EAW81689///EAW81690///M76541///M77698///NM_003403///NP_003394///P25490///Z14077	YY1 transcription factor	7528	ENSG00000100811	-0.192633	0.875007	5.96186e-09	1.92038e-08
200048_s_at	JTB	AAD09822///AAD20045///AAF36142///AAH00499///AAH00996///AAH01363///AAH01667///AAH04239///AAH19277///AAP35949///AB016488///AF115850///AF131797///AF151056///AK312106///BAA33731///BAA33735///BAA33736///BAG35042///BC000499///BC000996///BC001363///BC001667///BC004239///BC019277///BM907938///BT007285///BU527541///CAG33266///CR456985///EAW53242///NM_006694///NP_006685///O76095	jumping translocation breakpoint	10899	ENSG00000143543	0.0944392	1.06765	0.00926759	0.0143525
200049_at	KAT7	AAC99368///AAD42348///AAH32640///AAL56649///AF074606///AF140360///AF217502///AK023890///AK122932///AK293976///AK294014///AK294052///AK294367///AK294602///AK294836///AK295914///AK297212///AW889189///BAG51236///BAG53804///BAG57346///BAG57375///BAG57401///BAG57629///BAG57789///BAG57945///BAG58702///BAH12525///BC015485///BC032640///DC306552///EAW94658///EAW94659///EAW94660///EAW94661///NM_001199155//…	lysine acetyltransferase 7	11143	ENSG00000136504	-0.1387	0.908337	0.0859688	0.112154
200051_at	SART1	AAD20223///AAH01058///AAK49523///AAP35283///AB006198///AF353625///AK223016///AK293200///AK297589///AK298184///AK309104///AU136920///AW082868///BAA24056///BAD96736///BAG56740///BAG59976///BAG60455///BC001058///BC018607///BM668558///BM693243///BT006637///BX648500///CAA74694///EAW74474///EAW74475///NM_005146///NP_005137///O43290///XM_011545344///XM_011545345///XP_011543646///XP_011543647///XR_950099…	spliceosome associated factor 1, recruiter of U4/U6.U5 tri-snRNP	9092	ENSG00000175467	-0.331756	0.794569	1.17904e-08	3.68505e-08
200052_s_at	ILF2	AAA20993///AAH00382///AAM45141///AEE02016///AEE02017///AK223326///AK302214///AK310615///AK313364///BAD97046///BAG36164///BAG63571///BC000382///BM800544///BX450311///CAI18796///DC412988///EAW53285///EAW53286///HQ322261///HQ322262///NM_001267809///NM_004515///NP_001254738///NP_004506///Q12905///U10323	interleukin enhancer binding factor 2	3608	ENSG00000143621	-0.558868	0.678834	3.08567e-09	1.02683e-08
200053_at	SPAG7	AAC39888///AAH11934///AF047437///AK123065///AK312174///BC007819///BC011934///BP308951///NM_004890///NP_004881///O75391///XM_006721600///XP_006721663	sperm associated antigen 7	9552	ENSG00000091640	-0.145199	0.904255	0.000690213	0.00125645
200054_at	ZPR1	AAC33514///AAH04256///AAH12162///AAH17349///AAH17380///AAI11029///AAP35288///AF019767///AK301227///BAG62800///BC004256///BC011929///BC012162///BC017349///BC017380///BC111028///BT006642///CD359945///CD365951///CR975994///EAW67267///EAW67268///NM_001317086///NM_003904///NP_001304015///NP_003895///O75312///XR_001748023	ZPR1 zinc finger	8882	ENSG00000109917	-0.0990954	0.933618	0.0746713	0.0987613
200055_at	TAF10	AAA62230///AAB61242///AAH12088///AAM14627///AL833496///BC012088///BM990572///CAG46741///CR541943///EAW68687///NM_006284///NP_006275///Q12962///U13991	TATA-box binding protein associated factor 10	6881	ENSG00000166337	0.349349	1.27399	4.04244e-09	1.32656e-08
200056_s_at	C1D	AAH05235///AAH09584///AAH09589///AAH16284///AAX88887///AI004680///AK290451///BAF83140///BC005235///BC009584///BC009589///BC016284///BG505686///BM354091///CAA64845///CN342947///DA900336///EAW99884///EAW99885///EAW99886///NM_001190263///NM_001190265///NM_006333///NM_173177///NP_001177192///NP_001177194///NP_006324///NP_775269///Q13901///X95592	C1D nuclear receptor corepressor	10438	ENSG00000197223	0.210837	1.15736	2.41126e-05	5.25348e-05
200057_s_at	NONO	AAA03427///AAA36727///AAC37578///AAC51852///AAH02364///AAH03129///AAH12141///AAH28299///AAH69616///AAH69639///AK055406///AK291140///AK297144///ALQ33692///ALQ33693///AU119361///BAF83829///BAH12508///BC002364///BC003129///BC004113///BC010049///BC012141///BC025280///BC025352///BC028299///BC069616///BC069639///CAA72157///CAG33042///CR456761///DA116840///DA779425///EAX05298///EAX05299///EAX05300///KU1…	non-POU domain containing octamer binding	4841	ENSG00000147140	-0.576678	0.670506	1.31423e-24	2.44356e-23
200058_s_at	SNRNP200///LOC101929240	AAD40191///AAF69628///AAH01417///AAH07577///AAH65924///AAI12892///AAI31785///AAS78571///AB018331///AF085356///AF119874///AJ844618///AK021418///AK021583///AK023840///AK024391///AK026662///AK090671///AK303465///AK303663///AL831994///AW190145///AY572488///BAA34508///BAB14698///BAB14906///BAC03499///BAG64507///BAG64662///BC001417///BC007577///BC065924///BC112891///BC131784///BP873066///CAA94089///CAH…	small nuclear ribonucleoprotein U5 subunit 200///U5 small nuclear ribonucleoprotein 200 kDa helicase pseudogene	23020///101929240	ENSG00000144028///ENSG00000265298	-0.318819	0.801726	1.92563e-12	9.00551e-12
200060_s_at	RNPS1	AAA92859///AAC39791///AAF72519///AAH01659///AAH01838///AAI08317///AAL56665///AB445101///AF015608///AF247662///AF274003///AK021799///AK091886///AK092131///AK289955///AK293343///AK303100///AK316132///AL520572///AL559988///BAF82644///BAG56859///BAG64209///BAH14503///BAI99736///BC001659///BC001838///BC108316///BG716139///BI819738///BQ059026///DA062271///DA728900///DA732377///DA818573///DQ574166///EAW…	RNA binding protein with serine rich domain 1	10921	ENSG00000205937	-0.301484	0.811417	6.84057e-07	1.77275e-06
200062_s_at	RPL30	AAC15858///AAH95426///AK308890///AK312102///AL049968///BAA05804///BAB79491///BAG35038///BC095426///BM785413///BQ055546///CAA55820///D28438///EAW91769///EAW91770///EAW91771///L05095///NM_000989///NP_000980///P62888///X79238	ribosomal protein L30	6156	ENSG00000156482	0.0125689	1.00875	0.714389	0.753708
200063_s_at	NPM1	AAA36380///AAA36385///AAA36473///AAA36474///AAA58386///AAB94739///AAH02398///AAH03670///AAH08495///AAH09623///AAH12566///AAH14349///AAH16716///AAH16768///AAH16824///AAH21668///AAH21983///AAH50628///AAI07755///AAP35657///AAQ24860///AAW67752///AAW67753///AAW67754///AAW67755///AAW67756///AAW67757///AAW67758///AB042278///AB451236///AB451361///ABC40399///ABP97432///ACA50454///AEE61039///AI687394///AK0…	nucleophosmin 1	4869	ENSG00000181163	-0.272385	0.82795	2.81792e-10	1.04449e-09
200065_s_at	ARF1///MIR3620	AAA35511///AAA35512///AAA35552///AAC09356///AAC28623///AAH09247///AAH10429///AAH11358///AAM12595///AAP36057///AF052179///AF055002///AF493881///AK000620///AK057838///AK057875///AK130737///AK293553///AK296020///AK297792///BAG57030///BAG58790///BAG60132///BC009247///BC010415///BC010429///BC011358///BF337061///BG421840///BM353046///BM844480///BQ935470///BQ949763///BT007393///EAW69831///EAW69832///EAW…	ADP ribosylation factor 1///microRNA 3620	375///100500810	ENSG00000143761///ENSG00000284163	0.185569	1.13727	0.00711417	0.0112185
200066_at	IK	AAB32531///AAD55447///AAG01985///AAH13005///AAH71964///AF182645///AJ005579///AK097968///AK225924///AK293626///AK308730///AK312363///AL050296///AY007094///BAG35281///BAG57083///BC013005///BC051295///BC071964///CAA06607///CAB43395///EAW62028///EAW62029///EAW62030///NM_006083///NP_006074///Q13123///S74221///XR_002956156	IK cytokine	3550	ENSG00000113141	-0.00291174	0.997984	0.830039	0.855409
200067_x_at	SNX3	AAC16018///AAC16040///AAH08444///AAH14580///AAH15179///AAH16863///AAP35778///AB047360///AF034546///AF062483///AI921483///AK289476///AV704272///BAB32649///BAF82165///BC008444///BC014580///BC015179///BC016863///BG497532///BQ432490///BT007114///CA442762///CAG33179///CN422502///CR456898///DB502691///EAW48378///EAW48379///EAW48380///EAW48381///EAW48382///EAW48383///EAW48384///HY023148///HY156437///NM_…	sorting nexin 3	8724	ENSG00000112335	0.633764	1.55161	5.06346e-22	6.99619e-21
200068_s_at	CANX	AAA21013///AAA21749///AAA35696///AAA36125///AAB29309///AAH03552///AAH42843///ADO22191///AF070646///AJ271880///AK129990///AK130080///AK294702///AK304420///AK312334///BAC85269///BAG35255///BAG57859///BAG65250///BC003552///BC042843///BC050534///CAB72137///CCD35249///CEO43493///EAW53802///EAW53803///EAW53804///EAW53805///GQ891329///L10284///L18887///M94859///M98452///NM_001024649///NM_001363993///NM_…	calnexin	821	ENSG00000127022///ENSG00000283777	0.0341942	1.02398	0.721706	0.76028
200069_at	SART3	AAH32601///AAH41638///AAH93784///AAI03707///AAI11984///AAI43254///AAK69347///AB020880///AB073647///AF387506///AI656011///AK225174///AK290209///AK299250///AK302332///AK304834///BAA09929///BAA78384///BAF82898///BAG61281///BAG63664///BAG65578///BC004547///BC015627///BC024279///BC032601///BC041638///BC093784///BC103706///BC111983///BC143253///BQ231651///CN349201///CR933631///D63879///DA391623///EAW97…	spliceosome associated factor 3, U4/U6 recycling protein	9733	ENSG00000075856	-0.489339	0.712352	2.55078e-12	1.17313e-11
200070_at	CNPPD1	AAC25393///AAD34052///AAG02008///AAH01393///AAH12821///AF070638///AF151815///AK075274///AK311656///AK314975///AY007160///BAG37474///BAG52100///BC001393///BC012821///BI912613///CAG33682///CR457401///CX166359///DB443092///DB477110///EAW70684///EAW70685///EAW70686///EAW70687///EAW70688///HY106884///NM_001321389///NM_001321390///NM_001321391///NM_015680///NP_001308318///NP_001308319///NP_001308320///…	cyclin Pas1/PHO80 domain containing 1	27013	ENSG00000115649	0.226596	1.17007	0.000384618	0.000721462
200071_at	SMNDC1	AAC64086///AAC84148///AAH11234///AF083385///AF107463///AK314013///BAG36724///BC011234///BC039110///BQ694303///EAW49561///EAW49562///EAW49563///EAW49564///NM_005871///NP_005862///O75940///XM_005269382///XP_005269439	survival motor neuron domain containing 1	10285	ENSG00000119953	-0.300578	0.811927	2.77942e-11	1.14678e-10
200073_s_at	HNRNPD	AAA35781///AAB96683///AAC23474///AAC23475///AAC23476///AAH02401///AAH23977///AAH26015///AAY40913///AF039575///AK057836///AK292707///AK300149///AK303552///AL832723///BAA09522///BAA09523///BAA09524///BAA09525///BAF85396///BAG61935///BAG64576///BC002401///BC023977///BC026015///BF693760///BG180865///BG180941///BG325979///BM825808///BM832779///CAA27544///CBF67662///CBU92536///D55671///D55672///D55673/…	heterogeneous nuclear ribonucleoprotein D	3184	ENSG00000138668	-0.353681	0.782585	7.32173e-11	2.88122e-10
200074_s_at	RPL14	AAC16021///AAH00606///AAH05134///AAH09294///AAH16379///AAH19651///AAH22805///AAH29036///AAH71913///AAZ38460///AK222750///AK223111///AK290674///AK292045///AK300873///BAA13443///BAB21253///BAB79460///BAD96470///BAD96831///BAF83363///BAF84734///BAH13364///BC000606///BC005134///BC009294///BC016379///BC019651///BC022805///BC029036///BC071913///BG564298///BG776586///BU686905///CD298951///D87735///DQ118…	ribosomal protein L14	9045	ENSG00000188846	-0.0507696	0.965421	0.114342	0.14573
200075_s_at	GUK1	AAC37598///AAC50659///AAH06249///AAH07369///AAH09914///AAH91480///AK124677///AK125698///AK303845///AL832986///AW083682///BAG64788///BC006249///BC007369///BC009914///BC069001///BC091480///BE780558///BI771824///BM790067///BQ638787///BU162698///BU194785///BU931096///CAG33117///CAG46803///CAH56207///CR456836///CR542006///EAW69851///EAW69852///EAW69853///EAW69854///EAW69855///EAW69856///EAW69857///EAW…	guanylate kinase 1	2987	ENSG00000143774	0.129404	1.09384	0.0636224	0.0852896
200076_s_at	KXD1	AAC25583///AAH01080///AAH06479///AAQ13622///AF173381///AK091145///AK098346///AK125365///BC001080///BC006479///BM781878///BX648739///DA542130///DA616317///EAW84712///EAW84713///EAW84714///NM_001171948///NM_001171949///NM_024069///NP_001165419///NP_001165420///NP_076974///Q9BQD3///XM_005260073///XM_006722883///XM_011528272///XM_011528273///XM_017027281///XM_017027282///XP_005260130///XP_006722946//…	KxDL motif containing 1	79036	ENSG00000105700	0.122398	1.08854	0.00291527	0.00487037
200077_s_at	OAZ1	AAA82154///AAA82155///AAC02802///AAC02803///AAH93652///AAI12134///AAW56074///AF090094///AK307221///AL542477///BAA11373///BAA11374///BAA13497///BAA23101///BC007247///BC010063///BC013037///BC035151///BC042364///BC053360///BC055397///BC081537///BC093652///BC100291///BC112133///BI667301///BM423450///D78361///D87914///EAW69393///EAW69394///EAW69395///HY050868///NM_001301020///NM_004152///NP_001287949/…	ornithine decarboxylase antizyme 1	4946	ENSG00000104904	0.343824	1.26912	5.33912e-26	1.15571e-24
200078_s_at	ATP6V0B	AAC15853///AAH00423///AAH05876///AAP35815///AI439545///BAA13753///BAC02927///BC000423///BC005876///BC042664///BC053601///BG475609///BG831921///BI770034///BP250477///BT007151///CAG33253///CR456972///D89052///EAX07066///EAX07067///EAX07068///EAX07069///L05089///NM_001039457///NM_001294333///NM_004047///NP_001034546///NP_001281262///NP_004038///Q99437	ATPase H+ transporting V0 subunit b	533	ENSG00000117410	0.237049	1.17858	0.000605226	0.00110876
200079_s_at	KARS	AA503390///AAG30114///AAH04132///AF285758///AK126584///AK309168///AK315687///BAA06688///BAA22084///BAC86604///BC004132///BC013246///BM781594///D31890///D32053///EAW95619///EAW95620///EAW95621///EAW95622///EAW95623///EAW95624///NM_001130089///NM_005548///NP_001123561///NP_005539///Q15046///XM_017023217///XP_016878706	lysyl-tRNA synthetase	3735	ENSG00000065427	-0.0889864	0.940183	0.225939	0.270733
200080_s_at	H3F3A///H3F3B///H3F3AP4	AAA52653///AAA52654///AAH29405///AAH38989///AAH81561///AAH95447///AK293541///AK311905///BAA05750///BAG34846///BAG57022///BC013857///BC029405///BC038989///BC081561///BC095447///BM760856///CA310975///CAA29288///D28384///EAW69770///EAW69771///EAW69772///EAW69773///M11353///M11354///NM_002107///NP_002098///P84243///AAG17271///AAH01124///AAH06497///AAH12813///AAH17558///AAI08702///AF218029///AK054591/…	H3 histone family member 3A///H3 histone family member 3B///H3 histone, family 3A, pseudogene 4	3020///3021///440926	ENSG00000163041///ENSG00000132475///NA	-0.0628167	0.957393	0.030771	0.0436758
200081_s_at	RPS6	AAA60287///AAA60288///AAA60289///AAH00524///AAH09427///AAH13296///AAH27620///AAH71907///AAH71908///AAH94826///AB062123///AK093634///AK291517///AK311861///BAA05714///BAB93455///BAF84206///BAG34802///BC000524///BC009427///BC013296///BC027620///BC035447///BC071907///BC071908///BC094826///CAA47719///D28348///EAW58635///EAW58636///EAW58637///EAW58638///EAW58639///EAW58640///EAW58641///EAW58642///EAW58…	ribosomal protein S6	6194	ENSG00000137154	-0.0259226	0.982192	0.41725	0.470823
200082_s_at	RPS7	AAB00969///AAH02866///AAH61901///AAH71919///AAX82027///AB209386///AF085824///AK092027///AK311794///BAD92623///BAG34737///BC002866///BC061901///BC071919///BF312642///BG615667///BU963807///CAA81022///EAX01056///EAX01057///EAX01058///EAX01059///M77233///NM_001011///NP_001002///P62081///X74803	ribosomal protein S7	6201	ENSG00000171863	-0.0736946	0.950202	0.0201855	0.0295911
200083_at	USP22	AAH07196///AAH25317///AAI10500///AAI26899///AB028986///AK025331///AK130677///AL049258///AL110213///BAA83015///BC007196///BC013364///BC025317///BC050994///BC084550///BC110499///BC126898///BX640815///CAE45893///DQ581604///NM_015276///NP_056091///Q9UPT9///XM_005256575///XP_005256632	ubiquitin specific peptidase 22	23326	ENSG00000124422	-0.704869	0.613498	3.37492e-22	4.7865e-21
200084_at	C11orf58	AAB99729///AAH07103///AAH16352///AAH20937///AAI03748///AK057169///AK093998///AK094549///AK124165///AK315382///BAG37775///BC007103///BC016352///BC020937///BC103747///BP210918///BP226882///BU661194///BX648095///CAG33163///CCQ43429///CR456882///EAW68455///EAW68456///EAW68457///NM_001142705///NM_014267///NP_055082///O00193///U51678///XM_017017143///XP_016872632	chromosome 11 open reading frame 58	10944	ENSG00000110696	-0.159291	0.895465	2.47862e-05	5.39355e-05
200085_s_at	ELOB	AAA75522///AAC08452///AAH13306///AAH65000///ADO22192///AI191983///BC013306///BC065000///BF967495///BG329435///BM553320///BM700019///BM921799///BU533433///DT217333///EAW85472///EAW85473///EAW85474///EAW85475///EAW85476///GQ891330///L42856///NM_007108///NM_207013///NP_009039///NP_996896///Q15370	elongin B	6923	ENSG00000103363	0.124487	1.09012	0.00896178	0.0139178
200086_s_at	COX4I1	AAA52059///AAA99312///AAB51058///AAB94819///AAB97750///AAC99578///AAH08704///AAH21236///AAH47869///AAH62437///AAV38628///AK027136///AK311847///BAG34789///BC008704///BC021236///BC039013///BC047869///BC062437///BE615615///BE728651///BG614492///BM835194///BP343428///BT019825///BU599266///CAA38573///CD677397///CN406213///DA623889///DB502762///EAW95436///EAW95437///EAW95438///M21575///M34600///NM_0013…	cytochrome c oxidase subunit 4I1	1327	ENSG00000131143	0.190406	1.14109	3.57184e-05	7.62185e-05
200087_s_at	TMED2	AAH25957///AI954929///AK024976///AK298167///AK303189///AK312975///BAG35812///BAG60439///BAG64282///BC025957///BI086507///BP226125///CA445272///CAA63069///CAG46464///CAG46483///CR541663///CR541682///DA559763///EAW98417///EAW98418///NM_001321445///NM_006815///NP_001308374///NP_006806///Q15363///X92098	transmembrane p24 trafficking protein 2	10959	ENSG00000086598	-0.0562588	0.961755	0.663822	0.707599
200089_s_at	RPL4///SNORD16///SNORD18A///SNORD18B///SNORD18C	AAA60281///AAH01365///AAH05817///AAH07996///AAH09888///AAH10151///AAH14653///AAH66925///AAH95427///AB208977///AK125772///AK130784///AK223057///AK291117///AK291859///AK294113///AK297484///BAA04887///BAB79458///BAD92214///BAD96777///BAF83806///BAF84548///BAG57447///BAG59904///BC001365///BC005817///BC007996///BC009888///BC010151///BC014653///BC018840///BC030000///BC040610///BC066925///BC095427///CA4…	ribosomal protein L4///small nucleolar RNA, C/D box 16///small nucleolar RNA, C/D box 18A///small nucleolar RNA, C/D box 18B///small nucleolar RNA, C/D box 18C	6124///595097///595098///595099///595100	ENSG00000174444///ENSG00000199673///ENSG00000200623///ENSG00000202529///ENSG00000199574	-0.0641756	0.956492	0.0463195	0.0637314
200090_at	FNTA	AAA35853///AAA86285///AAH17029///AAH84566///AAP88856///AB209689///AK091717///AK123002///AK292121///AL698961///BAD92926///BAF84810///BAG53844///BC017029///BC037295///BC084566///BI913631///BM686906///BT009854///BX648381///EAW63188///EAW63189///EAW63190///EAW63191///EAW63192///L00634///L10413///NM_001018676///NM_001018677///NM_002027///NP_002018///NR_033698///P49354	farnesyltransferase, CAAX box, alpha	2339	ENSG00000168522	-0.274649	0.826652	6.32129e-06	1.47469e-05
200091_s_at	RPS25	AAA16105///AAH04294///AAH04986///AK311883///BAA05735///BAB79482///BAG34824///BC004294///BC004986///D28369///EAW67425///EAW67426///M64716///NM_001028///NP_001019///P62851	ribosomal protein S25	6230	ENSG00000118181///ENSG00000280831	-0.0256566	0.982373	0.360748	0.413271
200094_s_at	EEF2	AAA50388///AAH06547///AAH24689///AAI26260///AAI36314///AAX34409///ADO22554///AK297398///AK298498///AK299225///AU118535///AY942181///BAG59838///BAG60705///BAG61260///BC006547///BC024689///BC126259///BC136313///CAA35829///CAA77750///EAW69274///EAW69275///GQ901037///M19997///NM_001961///NP_001952///P13639///X51466///Z11692	eukaryotic translation elongation factor 2	1938	ENSG00000167658	-0.201571	0.869603	2.89711e-08	8.67678e-08
200095_x_at	RPS10	AAA85660///AAH01032///AAH05012///AAH70235///AAH71946///AB209165///AK311797///BAA25817///BAD92402///BAG34740///BC001032///BC005012///BC070235///BC071946///BE397113///BG532491///BG940847///BQ072109///BU956627///BY996439///CAA94807///CD385233///EAX03782///EAX03783///EAX03784///NM_001014///NM_001203245///NM_001204091///NP_001005///NP_001190174///NP_001191020///P46783///U14972///Z70761	ribosomal protein S10	6204	ENSG00000124614	-0.127634	0.915331	3.27349e-10	1.20585e-09
200096_s_at	ATP6V0E1	AAI19715///AAI19716///AI198465///AK312068///BAG35004///BC119714///BC119715///BF691381///CAA75571///CAG33137///CAG46928///CR456856///CR542131///EAW61417///EAW61418///NM_003945///NP_003936///O15342///Y15286	ATPase H+ transporting V0 subunit e1	8992	ENSG00000113732	0.525062	1.439	6.72495e-12	2.9527e-11
200097_s_at	HNRNPK	AAB20770///AAH00355///AAH14980///AAW84289///AB209562///AB451263///AB451390///AK096385///AK123117///AK291336///AK294067///AK300744///AK307962///AY911506///BAD92799///BAF84025///BAG53278///BAG53872///BAG57412///BAG62413///BAG70077///BAG70204///BC000355///BC013220///BC014980///BC025321///BU736090///CAA51267///CAG33052///CR456771///DA394419///DC318847///DC407458///DC428989///EAW62675///EAW62676///EAW…	heterogeneous nuclear ribonucleoprotein K	3190	ENSG00000165119	-0.00811112	0.994394	0.854485	0.87667
200098_s_at	ANAPC5	AA349724///AAF05753///AAH01081///AAH01950///AAH06301///AAH34243///AAH45686///AF191339///AI879332///AK025614///AK054779///AK294139///AK301197///AK315451///BAG51422///BAG57465///BAH13429///BC001081///BC001950///BC003095///BC006301///BC034243///BC045686///BX381618///BX537687///CAD97812///CR980654///EAW98259///EAW98260///EAW98261///NM_001137559///NM_001330489///NM_016237///NP_001131031///NP_001317418…	anaphase promoting complex subunit 5	51433	ENSG00000089053	-0.0736395	0.950238	0.0446575	0.0616451
200099_s_at	RPS3A///SNORD73A	AAA35682///AAA58487///AAA60290///AAH00204///AAH01708///AAH04981///AAH06298///AAH09219///AAH09404///AAH17123///AAH66926///AAH70211///AAH71916///AI038646///AK129825///AK291075///AK296121///AK308947///AK311788///BAA05740///BAA25814///BAF83764///BAG34731///BAH12261///BC000204///BC001708///BC004981///BC006298///BC009219///BC009404///BC017123///BC018954///BC066926///BC070211///BC071916///BQ055367///CA4…	ribosomal protein S3A///small nucleolar RNA, C/D box 73A	6189///8944	ENSG00000145425///ENSG00000208797	-0.123395	0.918025	8.88631e-11	3.4689e-10
200593_s_at	HNRNPU	AA773071///AAC19382///AAH03367///AAH03621///AAH07950///AAH15782///AAH24767///AAH34925///AAP97707///AAP97733///AF068846///AF448858///AF461014///AK054764///AK095297///AK095525///AK126868///AK130669///AK297119///AK307661///AL138273///BAG54384///BAG59625///BC003367///BC003621///BC007950///BC015782///BC024767///BC034925///BC035431///CAA46472///DA733532///EAW77126///EAW77127///NM_004501///NM_031844///N…	heterogeneous nuclear ribonucleoprotein U	3192	ENSG00000153187	-0.181554	0.881752	0.0258577	0.0371677
200595_s_at	EIF3A	AAB41584///AAB41586///AAB80695///AAH33769///AAH54342///AAH64926///AAI07777///AAI14430///AFR31791///AJ227915///AK302575///AK307610///AK309542///AU279600///BAA09488///BAG63833///BC020285///BC033769///BC054342///BC064926///BC107776///BC114429///D50929///EAW49408///JX312508///NM_003750///NP_003741///Q14152///U58046///U78311	eukaryotic translation initiation factor 3 subunit A	8661	ENSG00000107581	-0.0613348	0.958377	0.132799	0.166951
200598_s_at	HSP90B1///MIR3652	AAA58621///AAA68201///AAD14161///AAH09195///AAH66656///AAK74072///AB209534///ACJ13662///ACS44652///ADO22458///AF087988///AH007363///AJ890084///AK025459///AK025862///AK295262///AK298996///AK300521///AY040226///BAD92771///BAG58251///BAG61085///BAG62233///BC009195///BC066656///CA419931///CAA33261///CAI64497///CAK18765///EAW97723///EAW97724///EU794608///FJ460515///GQ900941///NM_003299///NP_003290///P…	heat shock protein 90 beta family member 1///microRNA 3652	7184///100500842	ENSG00000166598///ENSG00000284503	0.170333	1.12532	0.0307895	0.0436982
200600_at	MSN	AAA36322///AAH01112///AAH11827///AAH17293///ACJ13690///AK297165///AK308486///AK309354///AK309986///BAH12513///BC001112///BC011827///BC017293///CAB46379///CN386296///EAX05398///EAX05399///EU794636///M69066///NM_002444///NP_002435///P26038///XM_005262269///XM_011530959///XM_017029545///XM_017029546///XP_005262326///XP_011529261///XP_016885034///XP_016885035	moesin	4478	ENSG00000147065	0.243096	1.18353	0.00521395	0.00838392
200601_at	ACTN4	AA478431///AA847056///AAC17470///AAH05033///AAH15620///ABD96103///ADG03678///AK299955///AK304554///AK309361///AK309363///AK309364///ALQ33339///ALQ33340///ALQ33341///ALQ33342///AU118403///BAA24447///BAG61782///BAG65349///BC005033///BC015620///BM841805///BP332596///BX647098///D89980///DQ431186///EAW56809///EAW56810///EAW56811///GU987085///HY048627///KU177881///KU177882///KU177883///KU177884///NM_00…	actinin alpha 4	81	ENSG00000130402///ENSG00000282844	0.251971	1.19083	0.0510666	0.0696847
200602_at	APP	A02759///AAA35540///AAA51564///AAA51722///AAA51726///AAA51727///AAA51768///AAA58727///AAA60163///AAB19991///AAB23645///AAB23646///AAB26263///AAB26264///AAB26265///AAB59501///AAB59502///AAC13654///AAC60601///AAG47389///AAH04369///AAH65529///AAQ14327///AAW82435///AB066441///AEE60915///AF282245///AGD80371///AGD80372///AGD80373///AK294534///AK295373///AK295621///AK296229///AK297229///AK297412///AK298…	amyloid beta precursor protein	351	ENSG00000142192	0.0362498	1.02544	0.354369	0.406774
200603_at	PRKAR1A	A12295///AA015682///AAB50921///AAB50922///AAH36285///AAH93042///AAL05860///ABC96005///ABC96006///ABC96007///ADO22565///AH003751///AI074326///AK097580///AK124586///AK312307///AL050038///AL535889///AW732104///AY007115///BAG35232///BAG53489///BC036285///BC093042///BM928493///BU167718///BU188258///CAA01027///CAA68925///CAH18166///CR749311///DA108801///DA219203///DA413808///EAW89060///EAW89061///EAW89…	protein kinase cAMP-dependent type I regulatory subunit alpha	5573	ENSG00000108946	-0.0888841	0.94025	0.0985459	0.12718
200607_s_at	RAD21	AAH50381///AAT70725///AK097915///AK098521///AK125620///AK289505///BAA07554///BAF82194///BAG53550///BC001229///BC050381///CAA66940///D38551///DA328186///EAW91963///EAW91964///EAW91965///NM_006265///NP_006256///O60216///X98294	RAD21 cohesin complex component	5885	ENSG00000164754	-0.302827	0.810662	6.27568e-06	1.46511e-05
200609_s_at	WDR1	AAD05044///AAD05045///AAH00201///AAH02489///AAH30541///AAK07530///AB010427///AB209746///ACJ13729///AF020056///AF020260///AF274954///AK127665///AK222764///AK222897///AK225276///AK291614///AK299602///AK302209///AK303132///AL050108///AL110208///BAA31855///BAD92983///BAD96484///BAD96617///BAF84303///BAG54546///BAG61533///BAG63567///BAG64237///BC000201///BC002489///BC030541///BG724171///BI831941///BX6…	WD repeat domain 1	9948	ENSG00000071127	0.265184	1.20179	9.32425e-07	2.3811e-06
200610_s_at	NCL	AAA59954///AAH02343///AAH06494///AAH06516///AAY24247///AK000221///AK000250///AK001314///AK091742///AK095897///AK122805///AK127608///AK128584///AY320411///BAC03738///BAC87055///BAG50892///BAG53161///BC002343///BC006494///BC006516///BM761058///BQ001029///CCQ43318///EAW70960///EAW70961///EAW70962///EAW70963///NM_005381///NP_005372///P19338	nucleolin	4691	ENSG00000115053	-0.350652	0.78423	2.93581e-09	9.79394e-09
200612_s_at	AP2B1	AAA35583///AAH06201///AAH12150///AAQ20044///AEE60935///AI691147///AK289528///AK292531///AK295667///AK301522///AK304126///AY341427///BAF82217///BAF85220///BAG58527///BAG63026///BAG65023///BC006201///BC012150///BQ421703///BX643620///CAH18240///CR749392///EAW80133///EAW80134///EAW80135///EAW80136///EAW80137///EAW80138///EAW80139///EAW80140///EAW80141///EAW80142///HM005335///M34175///NM_001030006///N…	adaptor related protein complex 2 subunit beta 1	163	ENSG00000006125	0.0123492	1.0086	0.810976	0.839097
200613_at	AP2M1	AAA93254///AAH04996///AAH13796///AAH14030///AAP35972///AK057883///AK294159///AK295999///AK297578///AK297849///AK300228///AK304510///AK310409///BAA09762///BAG57482///BAG58773///BAG60181///BAG61996///BAG65316///BAH12618///BC004996///BC013796///BC014030///BI461415///BT007308///CAR81017///CBX84495///D63475///DB261680///EAW78290///EAW78291///EAW78292///NM_001025205///NM_001311198///NM_004068///NP_0010…	adaptor related protein complex 2 subunit mu 1	1173	ENSG00000161203	-0.0421786	0.971187	0.4827	0.535228
200614_at	CLTC	AAH36430///AAH51800///AAH54489///AB073891///AK127134///BAA04801///BC015854///BC036430///BC051800///BC054489///BX473803///BX640615///CAA39363///CAE45761///D21260///DA248028///EAW94395///EAW94396///EAW94397///EAW94398///EAW94399///NM_001288653///NM_004859///NP_001275582///NP_004850///Q00610///X55878///XM_005257012///XP_005257069	clathrin heavy chain	1213	ENSG00000141367	-0.316202	0.803182	4.98052e-06	1.17331e-05
200616_s_at	MLEC	AA831396///AAH00371///AAH16297///AK124275///BAA09773///BC000371///BC016297///BE326824///BE622248///BF794298///BG718506///BI458950///BQ183402///BU845446///CA423273///CR936818///D63486///DQ585128///EAW98212///EAW98213///EAW98214///NM_001303627///NM_001303628///NM_014730///NP_001290556///NP_001290557///NP_055545///Q14165///U88835///XM_011539031///XM_011539032///XP_011537333///XP_011537334	malectin	9761	ENSG00000110917	-0.194774	0.87371	0.0154996	0.023176
200618_at	LASP1	AAH07560///AAH12460///AK095958///AK289847///AK294704///AK295522///AK296092///AK307868///AK309933///BAF82536///BAG57861///BAG58436///BAG58846///BC007367///BC007560///BC012460///BQ961916///CAA57833///CN371189///DC324561///DC333179///EAW60543///EAW60544///EAW60545///NM_001271608///NM_006148///NP_001258537///NP_006139///NR_073384///Q14847///X82456	LIM and SH3 protein 1	3927	ENSG00000002834	0.360826	1.28416	2.99005e-09	9.96135e-09
200619_at	SF3B2	AAA97461///AAH00401///AAH07610///AAH14125///AAH53577///AK092510///AK126488///AK290850///AK300016///BAF83539///BAG61831///BC000401///BC007610///BC014125///BC051237///BC053577///BE677116///BF311442///BX537771///CAD97834///EAW74491///EAW74492///EAW74493///EAW74494///EAW74495///EAW74496///EAW74497///EAW74498///EAW74499///EAW74500///EAW74501///NM_006842///NP_006833///Q13435///U41371///XM_005273726///X…	splicing factor 3b subunit 2	10992	ENSG00000087365	-0.218075	0.859712	5.02975e-06	1.18404e-05
200620_at	TMEM59	AAC39890///AAH03106///AAH16374///AAH62738///AAH95464///AAK28026///AAQ89388///AF047439///AF086356///AF290615///AK027328///AK057652///AK074636///AK075187///AK075505///AK123445///AK124967///AK129688///AK225624///AX775907///AX775909///AY359029///BAC11658///BAC85219///BAG52079///BC003106///BC016374///BC062738///BC095464///BF574560///BI604139///BM979433///BP371330///BU165003///BX463615///CA776407///CAE…	transmembrane protein 59	9528	ENSG00000116209	0.316355	1.24518	1.00676e-14	5.97421e-14
200621_at	CSRP1	AAA35720///AAA58431///AAH04265///AAH32493///AAV38327///AB209756///ACF94473///ACV87179///ADO22275///AK057876///AK122812///AK126445///AK126507///AK131508///AK290133///AK293053///AK302237///AK304415///AW163500///BAD18652///BAD92993///BAF82822///BAF85742///BAG53741///BAG63590///BAG65246///BC004265///BC007492///BC018806///BC032493///BT019520///BX537488///BX641046///CA411857///CAH10496///CAH10559///CDI…	cysteine and glycine rich protein 1	1465	ENSG00000159176	0.631782	1.54948	6.07234e-14	3.30161e-13
200622_x_at	CALM3///CALM1///CALM2	AAA51918///AAH05137///AAH06182///AAP35501///ACI46002///AK094964///AK295927///AK310762///AL050207///AW883334///BAG58713///BC005137///BC006182///BG753029///BQ428612///BT006855///CAA36839///CAE93898///DA138677///DC316124///DC405050///EAW57425///EAW57426///EAW57427///EAW57428///EAW57429///FJ224310///J04046///NM_001329921///NM_001329922///NM_001329923///NM_001329924///NM_001329925///NM_001329926///NM_…	calmodulin 3///calmodulin 1///calmodulin 2	808///801///805	ENSG00000160014///ENSG00000198668///ENSG00000143933	0.402784	1.32206	4.44014e-05	9.38751e-05
200625_s_at	CAP1	AAA35507///AAA35648///AAH13963///AAH95440///AAP35816///AEE61228///AK096193///AK222513///AK295396///AK297829///AK298094///AK298110///AK300861///AK315731///BAD96233///BAG38086///BAG58350///BAG60165///BAG60379///BAG60395///BAG62510///BC013963///BC020367///BC095440///BI460362///BM772471///BM837512///BP362994///BP391532///BT007152///BX537801///CAG33690///CR457409///DA204964///DC327750///DC329574///DC3…	cyclase associated actin cytoskeleton regulatory protein 1	10487	ENSG00000131236	0.801359	1.74274	5.3689e-28	1.50695e-26
200627_at	PTGES3	AAA18537///AAH03005///AAH21167///AK098214///AK291945///AK293139///AK295208///AK298147///AK298160///AL603017///BAF84634///BAG53594///BAG56687///BAG58204///BAG60423///BAG60433///BC003005///BC021167///BG927063///BM541503///BP194632///BU167210///BU732883///CA773263///DA556848///EAW96953///EAW96954///EAW96955///EAW96956///EAW96957///EAW96958///L24804///NM_001282601///NM_001282602///NM_001282603///NM_0…	prostaglandin E synthase 3	10728	ENSG00000110958	-0.328124	0.796571	7.50584e-10	2.65661e-09
200628_s_at	WARS	AAA61298///AAA67324///AAB39380///AAB39381///AAH17489///AAH95453///ADO22387///AK025487///AK056100///AK124668///AK130698///AK291141///AK300255///AV710027///BAF83830///BAG51626///BAG62020///BC017489///BC095453///BG717903///BM561448///BM834473///BX248006///CAA42545///CAA44450///CAB94198///CAB94199///CAD62335///EAW81700///EAW81701///EAW81702///EAW81703///GQ891525///M61715///M77804///NM_004184///NM_173…	tryptophanyl-tRNA synthetase	7453	ENSG00000140105	1.1386	2.20167	1.69218e-15	1.10094e-14
200632_s_at	NDRG1	AAC13419///AAF71305///AAH03175///AAQ18036///AF004162///AF039944///AF147402///AF230380///AK091147///AK091269///AK095649///AK096562///AK124709///AK126924///AK129867///AK130985///AK223542///AK296794///AK297342///AK298236///AK299636///AK307829///AK308117///AU141826///AY277597///BAA13505///BAC04597///BAD97262///BAG52292///BAG53324///BAG54074///BAG54400///BAH12432///BAH12556///BAH12741///BAH13083///BC0…	N-myc downstream regulated 1	10397	ENSG00000104419	0.419427	1.3374	5.97278e-06	1.39744e-05
200633_at	UBB	AA659395///AAH00379///AAH09301///AAH15127///AAH26301///AAH31027///AAH38999///AAH46123///AAV38907///ACV87175///AK129498///AK300882///BAC56955///BAG62524///BC000379///BC009301///BC015127///BC026301///BC031027///BC038999///BC046123///BG548604///BG718912///BM554254///BM662083///BP307496///BT020104///BU596366///BU661443///CAA28495///CAV30745///DB480830///EAX04501///EAX04502///EAX04503///EAX04504///EAX…	ubiquitin B	7314	ENSG00000170315	-0.00974282	0.99327	0.601717	0.650495
200634_at	PFN1	AA358044///AAA36486///AAH02475///AAH06768///AAH13439///AAH15164///AAH57828///AAP35647///ADU87632///AK312168///AL525538///BAA05743///BAG35102///BC002475///BC006768///BC013439///BC015164///BC057828///BM850671///BT007001///CAG28598///CR407670///D28377///EAW90381///EAW90382///EAW90383///EAW90384///GU727630///J03191///NM_005022///NP_005013///P07737///XM_017024761///XP_016880250	profilin 1	5216	ENSG00000108518	0.439379	1.35602	0.000479224	0.00088856
200638_s_at	YWHAZ	AA830489///AAA36446///AAC52052///AAD14300///AAH03623///AAH51814///AAH63824///AAH68456///AAH72426///AAH73141///AAH83508///AAH99904///AAI01484///AAI08282///AAI11952///ABD14427///ABO15003///ACJ13636///ACJ13637///ACV87190///AK289945///AK294647///AK296902///AK307506///AK315867///BAF82634///BAF98758///BAH11832///BAH12451///BC003623///BC013265///BC051814///BC063824///BC068456///BC070389///BC072426///BC0…	tyrosine 3-monooxygenase/tryptophan 5-monooxygenase activation protein zeta	7534	ENSG00000164924	0.143068	1.10425	0.0373465	0.0522617
200642_at	SOD1	AAB05661///AAB05662///AAB59626///AAB59627///AAC41773///AAH01034///AAL15444///AAP35322///AAR21563///AAV80422///ABL96474///ABL96616///ACJ13715///AHL39099///AHW49383///AHW49384///AHW49385///AHW49386///AHW49387///AHW49388///AK312116///AV756797///AY049787///AY450286///BAG35052///BC001034///BT006676///CA448539///CAA25915///CAA25916///CAA25917///CAA25918///CAA25919///CAA26182///CAA64520///CAG29351///CAG…	superoxide dismutase 1	6647	ENSG00000142168	-0.290589	0.817568	0.000119771	0.000239646
200643_at	HDLBP	AAA35962///AAF71138///AAH01179///AAH14305///AAI13121///AAY14717///AF116718///AI434711///AK026138///AK092755///AK127833///AK131375///AK296684///AK300312///AK309075///AK312335///AL701577///BAC87153///BAD18526///BAG35256///BAG59280///BAG62064///BC001179///BC007961///BC009422///BC014305///BC021817///BC038965///BC058826///BC113120///BG476584///BG720303///BG769363///BP283713///BP359370///BX647759///BX6…	high density lipoprotein binding protein	3069	ENSG00000115677	0.119658	1.08648	0.119524	0.151828
200644_at	MARCKSL1	AAH07904///AAH66915///AAP37955///AI879076///AL713653///AY007131///BC007904///BC066915///CAA49793///CAD28462///DT218825///EAX07537///EAX07538///EAX07539///N70661///NM_023009///NP_075385///NR_052852///P49006///X70326	MARCKS like 1	65108	ENSG00000175130	-1.45689	0.364278	8.92616e-23	1.35689e-21
200645_at	GABARAP	AAD02337///AAD32455///AAD47641///AAG09694///AAI06749///AAI06750///AB030711///ADO22245///AEZ06293///AF044671///AF067171///AF161586///AF183425///AK098634///AK312205///AL050182///BAB21549///BAG35138///BC106748///BC106749///CAG33324///CAG47031///CAH10737///CR457043///CR542235///EAW90234///EAW90238///GQ891383///JN663880///NM_007278///NP_009209///O95166///U65413	GABA type A receptor-associated protein	11337	ENSG00000170296	0.294981	1.22687	9.36954e-08	2.66614e-07
200647_x_at	EIF3C///EIF3CL	AA679705///AAC27426///AAC27674///AAD03462///AAH00533///AAH01571///AAH71705///AAI07693///AAI57843///AAI57850///AAP35999///AAX07826///AK000739///AK055366///AK130531///AK292155///AK293264///AK299421///AK301183///AK301233///AK303790///AK304500///AL045958///AY762099///BAA91352///BAF84844///BAG51506///BAG56795///BAG61402///BAG62767///BAG62805///BAG64747///BAG65308///BC000533///BC001571///BC071705///BC1…	eukaryotic translation initiation factor 3 subunit C///eukaryotic translation initiation factor 3 subunit C like	8663///728689	ENSG00000184110///ENSG00000205609	-0.247194	0.842534	0.000108603	0.000219016
200648_s_at	GLUL	AAB30693///AAH10037///AAH11700///AAH11852///AAH18992///AAH31964///AAH51726///AAI27884///AAS57904///AAS57905///AAT08036///AAY57874///AI147221///AI286093///AK092874///AK122784///AK301600///AL161952///AW665656///AW954632///AY486122///AY513283///AY947343///BAG52617///BAG53728///BAG63088///BC010037///BC011700///BC011852///BC018992///BC031964///BC051726///BC127883///BF923451///BG771732///BI668874///BM6…	glutamate-ammonia ligase	2752	ENSG00000135821	0.964008	1.95072	2.65092e-09	8.87854e-09
200649_at	NUCB1	AAA36383///AAB60431///AAH02356///AAH15787///AAP88830///AI208532///AK025458///AK097790///AK222805///AK292066///AK303126///AK315422///BAD96525///BAF84755///BAG37811///BAG53528///BAG64232///BC002356///BC015787///BT009828///BX647291///BX647718///EAW52411///EAW52412///M96824///NM_006184///NP_006175///Q02818///U92978///XM_017026845///XP_016882334	nucleobindin 1	4924	ENSG00000104805	0.221842	1.16622	0.108584	0.13903
200650_s_at	LDHA	AAH67223///AAS00490///ACJ13686///AK026515///AK130035///AK130105///AK130587///AK223078///AK296089///AK296667///AK298834///AK307477///AY423727///BAC85389///BAD96798///BAG58843///BAG59264///BAH12879///BC067223///BG424022///BG760757///BM995301///BU507758///CAA26088///CAA26879///CAG33056///CAG46515///CD243986///CR456775///CR541714///DA609380///DB502157///DC392310///DC396757///EAW68395///EAW68396///EAW…	lactate dehydrogenase A	3939	ENSG00000134333	0.210146	1.15681	0.00205494	0.0035077
200651_at	RACK1///SNORD95///SNORD96A	AAA59626///AAH00214///AAH00366///AAH10119///AAH14256///AAH14788///AAH17287///AAH19093///AAH19362///AAH21993///AAH32006///AAR24619///ADU87634///AFK13122///AK095666///AK222488///AK301029///AK301468///AK303316///AK310916///AY336089///BAA05764///BAD96208///BAG53102///BAG62644///BAG62988///BAG64385///BC000214///BC000366///BC010119///BC014256///BC014582///BC014788///BC017287///BC019093///BC019362///BC0…	receptor for activated C kinase 1///small nucleolar RNA, C/D box 95///small nucleolar RNA, C/D box 96A	10399///619570///619571	ENSG00000204628///ENSG00000264549///ENSG00000272296	-0.236518	0.848791	1.20207e-08	3.75251e-08
200652_at	SSR2	AAH00341///AAP20059///AK092473///AK222600///AK300678///AK313821///AY251536///BAA07206///BAD96320///BAG36556///BAG62361///BC000341///BP196192///BX649192///CAA52207///CAE46211///CAG33254///CR456973///D37991///EAW53010///EAW53011///NM_003145///NP_003136///P43308///X74104	signal sequence receptor subunit 2	6746	ENSG00000163479	0.315608	1.24454	5.64334e-12	2.4973e-11
200653_s_at	CALM1///CALM2///CALM3	AAA35635///AAB60644///AAD45181///AAH00454///AAH07965///AAH08597///AAH11834///AAO86731///AAP35464///AH005375///AI651063///AK289937///AU122722///AY189287///BAF82626///BC000454///BC007965///BC008597///BC011834///BC042831///BC047523///BT006818///BX479707///BX482177///BX537677///BX648223///DA059080///EAW81427///EAW81428///M27319///NM_001166106///NM_001363669///NM_001363670///NM_006888///NP_001350598//…	calmodulin 1///calmodulin 2///calmodulin 3	801///805///808	ENSG00000198668///ENSG00000143933///ENSG00000160014	0.202492	1.15068	0.000942704	0.00168874
200657_at	SLC25A5	AAA35579///AAA36749///AAA51737///AAB39266///AAB96347///AAH56160///AAH68199///AK315292///BAG37698///BC056160///BC068199///BQ223988///DB555059///DR759917///EAW89868///EAW89869///EAW89870///J02683///J03591///NM_001152///NP_001143///P05141	solute carrier family 25 member 5	292	ENSG00000005022	-0.339469	0.790332	2.89078e-11	1.19059e-10
200658_s_at	PHB	AA357151///AA709387///AAA86691///AAB21614///AAH13401///AAH95460///AAO18340///AAP36079///AAS88903///ACI46033///ACS44653///ADO22431///AK223181///AK290766///AK302258///AK307767///AK312649///AY577780///BAD96901///BAF83455///BAG35532///BAG63609///BC013401///BC095460///BE729762///BF038604///BG029858///BI871461///BM972128///BP267961///BQ574485///BT007411///CAG46507///CAL48156///CR541706///CX784018///DC3…	prohibitin	5245	ENSG00000167085	-0.731823	0.602142	6.19245e-11	2.45485e-10
200660_at	S100A11	AAH01410///AAH14354///AAP88914///ACJ13713///AK312184///BAA07597///BAA08354///BAA23325///BAG35117///BC001410///BC014354///BT009912///CAA56492///D38583///D49355///D50374///EAW53392///EU794659///NM_005620///NP_005611///P31949///X80201	S100 calcium binding protein A11	6282	ENSG00000163191	3.10295	8.59173	1.4995e-41	2.94104e-39
200661_at	CTSA	AAA36476///AAH00597///AAH93009///AAM09560///AB209705///AF086236///AK055177///AK097786///AK172808///AK304536///AK307701///AK312898///BAD92942///BAG35745///BAG65336///BC000597///BC093009///CCQ43096///DA029446///EAW75788///EAW75789///M22960///NM_000308///NM_001127695///NM_001167594///NP_000299///NP_001121167///NP_001161066///NR_133656///P10619	cathepsin A	5476	ENSG00000064601	1.19187	2.28449	5.71473e-24	9.89344e-23
200662_s_at	TOMM20	AAF13354///AAH00882///AAH66335///AAH71994///AAI00287///AAI07852///AK289810///BAA02804///BAF82499///BC000882///BC009886///BC066335///BC071994///BC100286///BC107851///CAG32999///CAH56826///CR456718///D13641///EAW70003///EAW70004///NM_014765///NP_055580///Q15388	translocase of outer mitochondrial membrane 20	9804	ENSG00000173726	-0.298341	0.813187	3.36406e-07	8.9889e-07
200663_at	CD63	AA583189///AAA63235///AAB21617///AAH02349///AAH13017///AAM34259///AAP35736///AAV38939///AAV38940///AF508304///AHI51903///AK311893///AL582859///AV650763///BAG34834///BC002349///BC013017///BE407235///BG478842///BG766593///BQ434569///BT007073///BT020137///BT020138///BU167765///BU190521///BU960599///CAA30792///CAA44519///CAG46893///CB128206///CD250685///CN296813///CN296834///CN484590///CR542096///DB4…	CD63 molecule	967	ENSG00000135404	0.995641	1.99397	4.26762e-23	6.74629e-22
200664_s_at	DNAJB1	AAH02352///AAH19827///AK092989///AK296609///AK301817///AK312624///BAA08495///BAA12819///BAG35510///BAG59221///BAG63264///BC002352///BC013157///BC019827///BM795601///CAA44287///CAG38724///CAG46478///CCD35253///CEO43497///CR536485///CR541677///D49547///DA377896///DB454482///EAW84432///EAW84433///HY032238///HY042250///NM_001300914///NM_001313964///NM_006145///NP_001287843///NP_001300893///NP_006136/…	DnaJ heat shock protein family (Hsp40) member B1	3337	ENSG00000132002	0.473396	1.38837	1.18593e-06	2.99096e-06
200665_s_at	SPARC	AAA60570///AAA60993///AAH04974///AAH08011///AAH72457///AAS50152///AK096969///AK299441///AK315591///AL540785///AL541830///AY545555///BAA05747///BAG37963///BAG61416///BC004974///BC008011///BC072457///BI602719///BQ018477///CAA68724///CAG33080///CR456799///D28381///EAW61667///EAW61668///EAW61669///EAW61670///EAW61671///EAW61672///J03040///NM_001309443///NM_001309444///NM_003118///NP_001296372///NP_00…	secreted protein acidic and cysteine rich	6678	ENSG00000113140	1.51636	2.86069	1.39122e-11	5.90994e-11
200667_at	UBE2D3	AAA91461///AAF35234///AAF71106///AAH03395///AAH37894///AAH66917///AF116686///AI651378///AK095822///AK127304///AK315775///AL050186///AL833414///AU131013///AW675390///BAC04632///BC003395///BC037894///BC066917///BG613555///BM541512///BM750658///BM788287///BM967209///BQ428985///BQ719030///BU567649///BU570661///BU677139///CAG33197///CD242548///CR456916///DA335600///DA494746///DA550074///DA557036///DA5…	ubiquitin conjugating enzyme E2 D3	7323	ENSG00000109332	-0.00977415	0.993248	0.478178	0.530748
200671_s_at	SPTBN1	AAB28324///AAI37283///AAI37284///AAL56651///AAO15362///AAX93104///AAY24229///AB209551///AB209748///AB371586///ACJ13716///AF218848///AF327441///AFX60968///AJ005694///AK023762///AK025071///AK093946///AK295570///AL117605///BAD92788///BAD92985///BAG48315///BAG58470///BC009640///BC032061///BC137282///BC137283///BM679686///BP218428///BP312037///CAA06678///CAB91088///CBX47472///CBX47473///CR980403///EAX…	spectrin beta, non-erythrocytic 1	6711	ENSG00000115306	-0.860594	0.550726	1.78144e-14	1.02361e-13
200673_at	LAPTM4A	AAH00421///AAH03158///AAH93075///AAQ89387///AAX88938///AAY24172///AK129875///AK304433///AY359028///BAA03522///BAG65258///BC000421///BC003158///BC093075///BP354016///CAG33039///CB962971///CD679337///CR456758///D14696///DR156048///EAX00833///EAX00834///EAX00835///EAX00836///NM_014713///NP_055528///Q15012	lysosomal protein transmembrane 4 alpha	9741	ENSG00000068697	-0.148369	0.90227	0.00193436	0.00331667
200674_s_at	RPL32	AAH11514///AAH70209///AK124029///AK311909///BAA05751///BAB79469///BAG34850///BC011514///BC070209///BF960792///BQ068496///CA436299///CAA27048///CF124158///D28385///EAW64144///EAW64145///NM_000994///NM_001007073///NM_001007074///NP_000985///NP_001007074///NP_001007075///P62910///X03342	ribosomal protein L32	6161	ENSG00000144713	-0.0263293	0.981916	0.124245	0.157317
200675_at	CD81	AAA36663///AAH02978///AAH93047///AAV38314///AAV38315///AB209380///ABK41932///AI334163///BAD92617///BC002978///BC093047///BG397506///BP323362///BQ709484///BT019507///BT019508///CB055265///EAX02507///EAX02508///M33680///NM_001297649///NM_004356///NP_001284578///NP_004347///P60033///XM_011520492///XP_011518794	CD81 molecule	975	ENSG00000110651	-0.665822	0.630329	1.28103e-13	6.74837e-13
200676_s_at	UBE2L3	AAB36017///AAH53368///AJ000519///AK125396///AK291083///AK293179///AK299985///AK311761///BAF83772///BAG34704///BAG56722///BAG61806///BC053368///BU567707///BU584304///CAA04156///CAA63538///CAG30492///CBJ21215///CD690076///CR456606///DA271653///EAW59459///EAW59460///NM_001256355///NM_001256356///NM_003347///NM_198157///NP_001243284///NP_001243285///NP_003338///NR_028436///NR_046082///P68036///S81003…	ubiquitin conjugating enzyme E2 L3	7332	ENSG00000185651	-0.59061	0.664062	1.72892e-10	6.53188e-10
200677_at	PTTG1IP	AAF73770///AAH00415///AAH12858///AAH19295///AAH20983///AAH31097///AAH34250///AF149785///AK094882///AK095586///AK290139///AK293318///AK298557///AK299204///AK315626///BAF82828///BAG37994///BAG56837///BAG60752///BAG61244///BC000415///BC012858///BC019295///BC020983///BC031097///BC034250///BG721942///CAA90325///CAB90552///CB109980///CN295711///DC396020///EAX09386///EAX09387///EAX09388///L48984///NM_00…	PTTG1 interacting protein	754	ENSG00000183255	0.145356	1.106	0.0825546	0.108042
200678_x_at	GRN	AAA58617///AAC09359///AAH00324///AAH10577///AAM94026///AAP35490///AF055008///AK000607///AK023348///AK222522///AK296090///AK303830///AY124489///BAB14535///BAD96242///BAG58844///BAG64777///BC000324///BC010577///BT006844///CAA44196///DC336362///EAW51599///EAW51600///EAW51601///M75161///NM_001012479///NM_002087///NP_002078///P28799///X62320///XM_005257253///XM_024450730///XP_005257310///XP_024306498	granulin precursor	2896	ENSG00000030582	1.4904	2.80968	4.90444e-22	6.79398e-21
200679_x_at	HMGB1	AA430980///AAB08987///AAF71287///AAH03378///AAH30981///AAH66889///AAH67732///AAI41845///AAK64599///AAP35586///AAQ91389///AAV38961///AB208998///ABM47301///ABS29271///AF401215///AK057120///AK122825///AK291494///AK304506///AK310975///AL110194///ASV72501///ASV72502///AV763680///AX795278///AY377859///BAA09924///BAD92235///BAF84183///BAG51867///BAG53745///BAH14201///BC003378///BC030981///BC066889///BC0…	high mobility group box 1	3146	ENSG00000189403	-0.609283	0.655523	2.13522e-15	1.36871e-14
200681_at	GLO1	AAA52565///AAB49495///AAD31524///AAD38008///AAH01741///AAH11365///AAH15934///AAV38790///AAV38791///AB209801///ACI46017///AHW56486///AK129573///AK130312///AK293345///AK312662///AL833442///BAA02572///BAD93038///BAG35544///BAG56861///BC001741///BC011365///BC015934///BT019987///BT019988///BU954454///D13315///DA342581///EAX03964///EAX03965///FJ224325///KJ534846///L07837///NM_006708///NP_006699///Q0476…	glyoxalase I	2739	ENSG00000124767	-0.466099	0.723919	1.7604e-15	1.14348e-14
200685_at	SRSF11	AAA35554///AAH02784///AAH09840///AAH17359///AAH32727///AAH40436///AB062486///AF086515///AI002238///AK021742///AK300147///AK301670///AK310447///AK310666///AK311184///AL532192///AL832279///AW084230///BAB93511///BAG61933///BAG63143///BC002784///BC009840///BC017359///BC022815///BC032727///BC040436///BF680379///BG494115///BG612368///BM716576///BP290987///BX537679///BX640645///BX641004///CA417788///CAE…	serine and arginine rich splicing factor 11	9295	ENSG00000116754	-0.215327	0.861351	0.0483685	0.0663181
200687_s_at	SF3B3	AAH00463///AAH03146///AAH09780///AAH68974///AJ001443///AK001297///AK074933///AK291768///AL110251///AW449427///BAA02805///BAA32662///BAF84457///BAG50889///BAG52033///BC000463///BC003146///BC009780///BC068974///BI465052///CAB53699///CAB56791///CB241776///D13642///D87686///EAW51803///EAW51804///EAW51805///NM_012426///NP_036558///Q15393	splicing factor 3b subunit 3	23450	ENSG00000189091	-0.342777	0.788522	7.31285e-08	2.10738e-07
200689_x_at	EEF1G///MIR3654	AAC18414///AAH00384///AAH06509///AAH06520///AAH07949///AAH09865///AAH13918///AAH15813///AAH21974///AAH28179///AAH31012///AAH67738///AAP35323///AAT08176///ABD14418///ABD14420///AK092787///AK129569///AK129618///AK130026///AK299876///AK300203///AK300686///AK300729///AL556034///AY542307///AY687925///BAG61726///BAG61974///BAG62369///BAG62402///BC000384///BC006509///BC006520///BC007949///BC009865///BC0…	eukaryotic translation elongation factor 1 gamma///microRNA 3654	1937///100500804	ENSG00000254772///ENSG00000284135	-0.213149	0.862652	1.41611e-11	6.00933e-11
200690_at	HSPA9	AAA67526///AAH00478///AAH24034///AAH30634///ABD14419///ABF19573///ABF50973///ACI45983///ADO22215///AK023317///AK222758///AK225488///AK293990///AK297795///AK297897///AK315177///AU130219///BAD96478///BAG37618///BAH11643///BAH12669///BAH12688///BC000478///BC024034///BC030634///BX426279///DC356852///DQ185038///DQ480334///EAW62128///EAW62129///FJ224291///GQ891353///L11066///L15189///NM_004134///NP_004…	heat shock protein family A (Hsp70) member 9	3313	ENSG00000113013	0.0144193	1.01004	0.982228	0.98523
200693_at	YWHAQ	AA729400///AAC28640///AAH50601///AAH56867///AAH93019///AAV38817///AAX93143///AAY24326///AF070556///AK297624///AK302208///AK309462///AK316158///BAG60000///BAG63566///BAH14529///BC050601///BC056867///BC093019///BT020014///CAA39840///CAA40622///CAJ42708///EAX00977///EAX00978///EAX00979///HY044745///NM_006826///NP_006817///P27348///X56468///X57347	tyrosine 3-monooxygenase/tryptophan 5-monooxygenase activation protein theta	10971	ENSG00000134308	-0.448513	0.732798	1.17693e-14	6.91326e-14
200694_s_at	DDX24	AAF29006///AAG02169///AAH08847///AAH09406///AAH96826///AAP97252///AAP97274///AB209382///AF134475///AF145022///AF161446///AF214731///AK025162///AK294613///AK296726///AK297232///AK304504///AL136886///BAB15079///BAD92619///BAG57797///BAG59314///BAG59715///BAG65312///BC000778///BC008847///BC009406///BC096826///BX537533///CAB66820///EAW81550///EAW81551///EAW81552///NM_020414///NP_065147///Q9GZR7	DEAD-box helicase 24	57062	ENSG00000089737///ENSG00000273761	-0.0405838	0.972261	0.520551	0.572485
200695_at	PPP2R1A	AAA35531///AAA36399///AAH01537///AEE61138///AK090488///AK091387///AK130000///AK290593///AK291932///AK293174///AK293493///AK299012///AK303934///AK307743///AK315700///AU128747///BAC03652///BAF83282///BAF84621///BAG38062///BAG52168///BAG56718///BAG56980///BAG61093///BAG64862///BC001537///BC026733///CA426613///CAG29336///CR450340///DB246691///DC398468///EAW72066///HM005541///J02902///NM_001363656///N…	protein phosphatase 2 scaffold subunit Aalpha	5518	ENSG00000105568	-0.398812	0.758482	4.30882e-05	9.12185e-05
200696_s_at	GSN	AAH17491///AAH26033///ADO22429///AI742454///AK092797///AK096280///AK125819///AK295201///AK295572///AK297870///AK299453///AK300631///AK304629///AK304675///AK307859///AK315494///AL832070///BAG37878///BAG52611///BAG53247///BAG54252///BAH12010///BAH12109///BAH12682///BAH13037///BAH13318///BAH14228///BAH14236///BC017491///BC026033///BU151663///BX647999///CAA28000///CAA30101///CAA30102///CAH10407///DA2…	gelsolin	2934	ENSG00000148180	0.445768	1.36204	0.0200853	0.0294603
200697_at	HK1	AAA52646///AAB40527///AAB40528///AAB40529///AAC00172///AAC00173///AAC15862///AAC15863///AAC25424///AAF82319///AAF82320///AAH08730///AB209526///AF073786///AK091267///AK128226///AK292012///AK294428///AK309904///BAD92763///BAF84701///BAG52321///BAG54651///BAG57673///BC008730///BM686492///BX406321///CAA47379///DB088955///EAW54319///EAW54320///EAW54321///EAW54322///EAW54323///M75126///NM_000188///NM_0…	hexokinase 1	3098	ENSG00000156515	1.15579	2.22806	1.11335e-33	6.7826e-32
200698_at	KDELR2	AAH08081///AAH12994///AAH71982///AAS02002///AK093917///AK124072///AK315702///AL547016///AV660600///BAG38064///BC008081///BC012994///BC071982///CAA45277///DA713413///EAL23722///EAW55029///EAW55030///EAW55031///M88458///NM_001100603///NM_006854///NP_001094073///NP_006845///P33947///X63745	KDEL endoplasmic reticulum protein retention receptor 2	11014	ENSG00000136240	0.0757455	1.05391	0.385694	0.439501
200701_at	NPC2	AAH02532///ADO22249///ADO22404///AK222474///AK298975///AK300879///AK311931///BAD96194///BAG34872///BAG61069///BAG62522///BC002532///CAA47928///CB265591///EAW81176///EAW81177///EAW81178///GQ891387///GQ891542///NM_001363688///NM_006432///NP_001350617///NP_006423///P61916///X67698///XM_017020930///XP_016876419	NPC intracellular cholesterol transporter 2	10577	ENSG00000119655	0.508819	1.42288	5.33369e-10	1.91605e-09
200703_at	DYNLL1	AAB04149///AAI00290///AAI04245///AAI04246///AK309022///AK311790///BAG34733///BC100289///BC104244///BC104245///BG474448///BG705617///BI491360///BM817665///BU598428///CAG28600///CAG46925///CB992195///CD678447///CR407672///CR542128///EAW98195///EAW98196///EAW98197///NM_001037494///NM_001037495///NM_003746///NP_001032583///NP_001032584///NP_003737///P63167///U32944	dynein light chain LC8-type 1	8655	ENSG00000088986	-0.254256	0.838419	0.00382356	0.00627814
200704_at	LITAF	AA625937///AAB36550///AAC39530///AAH00053///AAH08309///AAH16491///AAH39840///AAH46154///AAH96063///AAH96065///AAH96066///AAI01402///AAI01403///AAI01970///AB034747///AF010312///AK095955///AK130788///AK314519///BAB32547///BC000053///BC008309///BC016491///BC039840///BC046154///BC065293///BC096063///BC096064///BC096065///BC096066///BC101401///BC101402///BC101969///BC107713///BI858484///BX537543///CAD…	lipopolysaccharide induced TNF factor	9516	ENSG00000189067	1.77609	3.42497	3.54165e-31	1.54364e-29
200705_s_at	EEF1B2///SNORA41	AAH00211///AAH04931///AAH67787///AAP35742///AAY15062///AK291910///AK310096///BAA05716///BAF84599///BC000211///BC004931///BC029316///BC067787///BF669470///BM747256///BT007079///BU565415///BU627453///CAA43019///CAA43063///CAG33106///CR456825///D28350///EAW70381///EAW70382///NM_001037663///NM_001959///NM_021121///NP_001032752///NP_001950///NP_066944///P24534///S81522///X60489///X60656///AJ609464///N…	eukaryotic translation elongation factor 1 beta 2///small nucleolar RNA, H/ACA box 41	1933///619569	ENSG00000114942///ENSG00000283391///ENSG00000207406///ENSG00000283482	-0.035946	0.975392	0.298359	0.348602
200707_at	PRKCSH	AAA52493///AAA98668///AAF66686///AAH13586///AAH15154///AAI28413///AAP88860///AF144075///AK130663///AK225279///AK225390///AK290433///AK296187///ALQ33736///ALQ33737///ALQ33738///BAF83122///BAG58917///BC013586///BC015154///BC128412///BF984334///BG323695///BI254784///BP242217///BT009858///CF618983///DB024838///EAW84215///EAW84216///EAW84217///EAW84218///EAW84219///HY029996///HY051935///J03075///KU178…	protein kinase C substrate 80K-H	5589	ENSG00000130175	-0.062306	0.957732	0.271475	0.320215
200708_at	GOT2	AAA35568///AAH00525///AK098313///AK223271///AK290847///AK295993///AK302249///AK307598///AL516773///BAD96991///BAF83536///BAG53610///BAG58768///BAG63601///BC000525///BI667777///DB485399///EAW82988///EAW82989///M22632///NM_001286220///NM_002080///NP_001273149///NP_002071///P00505	glutamic-oxaloacetic transaminase 2	2806	ENSG00000125166	-0.34617	0.78667	8.20074e-08	2.34974e-07
200709_at	FKBP1A	AA731598///AAA35844///AAA58472///AAA58476///AAF17608///AAH01925///AAH05147///AAI19733///AAI19734///AAP35729///AB241123///AB241124///AB241125///AF205192///AI753994///BAA05810///BAE44301///BAE94235///BAE94236///BAE94237///BC001925///BC005147///BC119732///BC119733///BT007066///BU540706///CA450516///CAA36462///CAA39272///CAG28541///CAG46965///CAI95951///CN426120///CR407613///CR542168///CX870892///D28…	FK506 binding protein 1A	2280	ENSG00000088832	0.0336735	1.02362	0.525934	0.577576
200710_at	ACADVL	AA643658///AAA79002///AAH00399///AAH12912///AAH20218///AIL83881///AK056083///AK056956///AK058109///AK097243///AK222518///AK293549///AK302653///AL536186///BAA07781///BAA29057///BAD96238///BAG51618///BAG51833///BAG57027///BAG63892///BC000399///BC012912///BC020218///BI822737///BP387474///CAA60253///D43682///DA945553///EAW90246///EAW90247///EAW90248///EAW90249///EAW90250///NM_000018///NM_001033859///…	acyl-CoA dehydrogenase very long chain	37	ENSG00000072778	-0.218558	0.859424	0.00711542	0.0112193
200711_s_at	SKP1	AAA79202///AAB50032///AAB50264///AAB50265///AAC50241///AAH09839///AAH20798///AAH25673///AAH65730///AI025746///AI028694///AK057110///BC009839///BC020798///BC025673///BC065730///BI552966///BI670085///BQ632052///CAA87392///EAW62270///EAW62271///EAW62272///EAW62273///EAW62274///EAW62275///EAW62276///NM_006930///NM_170679///NP_008861///NP_733779///P63208///U33760///U37558///Z47087	S-phase kinase associated protein 1	6500	ENSG00000113558	-0.125161	0.916902	0.0325718	0.0460489
200712_s_at	MAPRE1	AAC09471///AAI06069///AAI09282///AAI28443///AK297273///AK310817///AK312590///BAG35484///BAG59745///BC040410///BC106068///BC109281///BC128442///BJ992159///BM983860///EAW76348///EAW76349///NM_012325///NP_036457///Q15691///U24166///XM_011528696///XP_011526998	microtubule associated protein RP/EB family member 1	22919	ENSG00000101367	0.100227	1.07194	0.317327	0.368327
200714_x_at	OS9	AAB06495///AAC39523///AAH00532///AAH06506///AAH07254///AAH23513///AB002806///ABO65091///AK129781///AK130733///AK291374///AK293435///AK294870///AK296770///AK298532///AK303291///AK303858///AK304533///AL137691///AU132426///BAA24362///BAA24363///BAF84063///BAG56939///BAG57972///BAG59349///BAG60733///BAG64798///BAG65333///BAH13933///BC000532///BC006506///BC007254///BC023513///BQ954079///CAG33072///CN3…	OS9, endoplasmic reticulum lectin	10956	ENSG00000135506	0.208995	1.15588	0.00118282	0.00209258
200715_x_at	RPL13A///SNORD35A///SNORD34///SNORD33///SNORD32A	AAH00514///AAH01675///AAH01836///AAH04900///AAH62537///AAH65236///AAH70223///AAH71929///AAI05606///AB082924///ADO22179///AK056837///AK130605///AK222747///AK291120///AK297859///BAA88214///BAC16800///BAD96467///BAF83809///BAG60190///BC000514///BC000847///BC001675///BC001836///BC004900///BC013230///BC032107///BC062537///BC065236///BC070223///BC071929///BC105605///BG536330///BQ069994///CAA40254///EAW…	ribosomal protein L13a///small nucleolar RNA, C/D box 35A///small nucleolar RNA, C/D box 34///small nucleolar RNA, C/D box 33///small nucleolar RNA, C/D box 32A	23521///26816///26817///26818///26819	ENSG00000142541///ENSG00000200259///ENSG00000202503///ENSG00000199631///ENSG00000201675	0.12185	1.08813	0.00147716	0.00257838
200717_x_at	RPL7	AAA03081///AAH06095///AAH09599///AAH71671///AAH71894///AAH71895///AAH87837///AK225246///AK225254///AK291119///AK313365///BAF83808///BAG36165///BC006095///BC009599///BC070215///BC071671///BC071894///BC071895///BC087837///CAA37139///CAA41026///CAA41027///CAG33054///CR456773///EAW86999///EAW87000///L16558///NM_000971///NM_001363737///NP_000962///NP_001350666///P18124///X52967///X57958///X57959///XM_…	ribosomal protein L7	6129	ENSG00000147604	-0.0735754	0.95028	2.63522e-05	5.71036e-05
200720_s_at	ACTR1A	AAH00693///AAH26016///ADO22518///AK096085///AK297362///AK297620///AK302072///AK312506///BAG35407///BAG59809///BAG59996///BAG63461///BC000693///BC026016///CAA57690///CAA78701///DC384284///EAW49685///EAW49686///EAW49687///EAW49688///GQ901001///NM_005736///NP_005727///P61163///X82206///Z14978	ARP1 actin related protein 1 homolog A	10121	ENSG00000138107	0.135251	1.09828	0.101228	0.130379
200722_s_at	CAPRIN1	AAH01731///AF086078///AK127972///AK299720///BAG54610///BAG61620///BC001731///BC015700///BC026302///BK001101///BK001104///BR000867///CAA61751///CAA88096///CCB07370///CCB07371///CDM55461///CDM55462///CDM55499///CDM55500///CDM55530///CDM55531///CDM55547///CDM55548///CDM63427///CDM63428///CDM63613///CDM63614///CDM63664///CDM63665///CDM63727///CDM63728///CEF28396///CEF28397///CEF31626///CEF31629///CEF…	cell cycle associated protein 1	4076	ENSG00000135387	-0.424745	0.74497	3.98749e-06	9.50087e-06
200725_x_at	RPL10///SNORA70	AA187603///AAA36021///AAA36378///AAA63253///AAA92646///AAB22173///AAB27665///AAD14832///AAD14891///AAG17265///AAH03358///AAH26276///AAH71918///AAL88713///AB019572///ABC88559///ABC88560///ABC88561///ABC88562///ABC88563///ABC88564///ABC88565///ABC88566///ABC88567///ABC88568///ABC88569///ABC88570///ABC88571///ABC88572///AF218023///AF486812///AHW56574///AHW56575///AHW56619///AK026568///AK027197///AK1…	ribosomal protein L10///small nucleolar RNA, H/ACA box 70	6134///26778	ENSG00000147403///ENSG00000207165	-0.179202	0.883191	4.53273e-15	2.78776e-14
200726_at	PPP1CC	AA781342///AAA19823///AAH14073///AK091841///AK297882///AW575661///BAA82664///BAG60205///BC014073///CAA52169///DA472620///DA514523///EAW97938///EAW97939///EAW97940///L07395///NM_001244974///NM_002710///NP_001231903///NP_002701///P36873///X74008///XM_011538504///XM_011538505///XP_011536806///XP_011536807	protein phosphatase 1 catalytic subunit gamma	5501	ENSG00000186298	0.0707655	1.05027	0.0852963	0.111329
200730_s_at	PTP4A1	AAB09080///AAB40597///AAC39836///AAH23975///AAH45571///AB451314///AB451444///AJ420505///AK312526///AW136267///BAG35425///BAG70128///BAG70258///BC023975///BC045571///BF436021///BG717869///BI222469///BP264358///BU632706///CA427371///CAH18292///CR749458///EAW88494///EAW88495///MF125229///NM_003463///NP_003454///Q93096///U48296///U69701///XM_011536111///XM_011536112///XM_017011270///XM_017011271///XP…	protein tyrosine phosphatase type IVA, member 1	7803	ENSG00000112245	0.276073	1.21089	0.0155121	0.0231924
200735_x_at	NACA	AAC99403///AAI05121///AAI05123///AAI06042///AAK57544///AAV83778///AAX14393///AF054187///AK090650///AK096699///AK223085///AK293209///AK311904///AW021139///AY034001///AY605660///AY911673///BAD96805///BAG34845///BAG52208///BAG56749///BC105120///BC105122///BC106041///BG709003///BI856347///CAA56869///CAG29291///CD104788///CD246364///CR450295///DB487006///E9PAV3///EAW96960///EAW96961///NM_001113201///N…	nascent polypeptide associated complex subunit alpha	4666	ENSG00000196531	-0.0908057	0.938998	0.00563599	0.00901567
200736_s_at	GPX1	AAA67540///AAA75389///AAB84255///AAH00742///AAH07865///AAH70258///AAP80181///AHW56492///AHW56493///AK130160///AK225835///AW079514///BC000742///BC007865///BC070258///BI906726///BP205653///BP213008///CAA31992///CAA31993///CAA68491///CAB37833///DA583406///DA730294///EAW64976///EAW64977///HM005391///KJ534852///KJ534853///M21304///NM_000581///NM_001329455///NM_001329502///NM_001329503///NM_201397///NP…	glutathione peroxidase 1	2876	ENSG00000233276	0.210539	1.15712	0.0255396	0.0367586
200737_at	PGK1	AAA60078///AAA60079///AAA60103///AAB36381///AAH23234///AAI03753///AAI04838///AAI13569///AAO88093///AAS00488///AB062432///ACJ13699///AK291081///AK295014///AK295182///AK298855///AK301632///AK301740///AK303848///AK310756///AK312280///AY423725///BAA05737///BAB93495///BAF83770///BAG35209///BAG58074///BAG58187///BAG60978///BAG63115///BAG64791///BAH13545///BC023234///BC103752///BC104837///BC113568///BU6…	phosphoglycerate kinase 1	5230	ENSG00000102144	0.00847716	1.00589	0.959038	0.965643
200739_s_at	SUMO3	AAH00036///AAH08420///AAP35654///AK222591///AK300822///AK312350///BAD96311///BAG35271///BAG62476///BC000036///BC008420///BT007008///CAA67896///CAG46970///CAG46985///CR542173///CR542188///EAX09390///EAX09391///EAX09392///EAX09393///NM_001286416///NM_006936///NP_001273345///NP_008867///P55854///X99584	small ubiquitin-like modifier 3	6612	ENSG00000184900	0.163358	1.11989	0.071471	0.0948406
200741_s_at	RPS27	AAA59867///AAB02266///AAH02658///AAH70219///AJ572583///AK312070///AV763942///BAA05820///BAA25825///BAB79483///BAG35006///BC002658///BC070219///BP276426///CD175039///CD177656///CN270933///CN304370///D28454///EAW53239///EAW53240///L19739///NM_001030///NM_001349946///NM_001349947///NP_001021///NP_001336875///NP_001336876///P42677///U57847	ribosomal protein S27	6232	ENSG00000177954///ENSG00000185088	0.0239335	1.01673	0.167613	0.206331
200742_s_at	TPP1	AAB80725///AAC98480///AAH14863///AAQ72732///AAQ88866///AF017456///AI023962///AK222499///AK222538///AK293518///AK293741///AK295801///AK299703///AK300998///AK303323///AK312388///AY268890///AY358502///BAD96219///BAD96258///BAG35305///BAG57000///BAG57164///BAG58620///BAG61604///BAG62617///BAG64389///BC014863///BP279860///BP287220///CAH05560///EAW68685///EAW68686///NM_000391///NP_000382///O14773	tripeptidyl peptidase 1	1200	ENSG00000166340	0.958007	1.94262	1.09495e-12	5.28215e-12
200744_s_at	GNB1	AAA63265///AAC28652///AAC28655///AAH04186///AAH05888///AAH08991///AAI14619///AAM15918///AAP35969///AEE60985///AF070597///AF070603///AF501882///AI092255///AK096614///AK122949///AK312614///AVA32057///BAG35501///BAG53814///BC004186///BC005888///BC008991///BC114618///BC127205///BQ881467///BT007305///BU153593///BU684444///BU902364///CAA28207///CAG33065///CR456784///EAW56147///EAW56148///EAW56149///EAW…	G protein subunit beta 1	2782	ENSG00000078369	-0.00999552	0.993096	0.906586	0.921599
200747_s_at	NUMA1	AAC33408///AAD16994///AAH04165///AAH08345///AAH13023///AAH27493///AAH43499///AAI03766///AB208841///AB210007///AB621824///AK290509///AK307577///AK309041///BAD92078///BAE06089///BAF83198///BAK64159///BC004165///BC008345///BC013023///BC027493///BC032228///BC036808///BC043499///BC068539///BC103765///BG754891///BG771637///CAA77669///CAA77670///DQ586970///EAW74821///EAW74822///EAW74823///EAW74824///EAW…	nuclear mitotic apparatus protein 1	4926	ENSG00000137497	-0.702612	0.614459	4.49083e-27	1.10437e-25
200748_s_at	FTH1	AAA35830///AAA35832///AAA35833///AAA52437///AAA52438///AAA52479///AAF89523///AAH00857///AAH01399///AAH11359///AAH13724///AAH15156///AAH16009///AAH16857///AAH63514///AAH66341///AAH66961///AAH70494///AAH73750///AAI04644///AAI05803///AAP82230///AB062402///ABF47097///AF088851///AK311818///AY258285///BAA05829///BAB93489///BC000857///BC001399///BC011359///BC013724///BC015156///BC015946///BC016009///BC0…	ferritin heavy chain 1	2495	ENSG00000167996	0.644877	1.56361	3.09248e-20	3.40427e-19
200749_at	RAN	AAA36546///AAC05840///AAC99400///AAH04272///AAH14518///AAH14901///AAH16654///AAH51908///AAH72000///AAM15923///AAP35935///AB062399///AF052578///AF054183///AF501887///AK300934///AK311223///AK312466///AK316193///AL357616///BAB93486///BAG35373///BAG62563///BAH14564///BC000852///BC004272///BC014518///BC014901///BC016654///BC022813///BC051908///BC072000///BT007271///CAG29343///CR450347///EAW98515///EAW…	RAN, member RAS oncogene family	5901	ENSG00000132341	-0.381854	0.767451	3.86375e-09	1.27207e-08
200752_s_at	CAPN1	AAH08751///AAH17200///AAH75862///AAT52221///AAV41878///AK022319///AK025380///AK097277///AK301538///AK311001///AK315556///AY550975///BAG37932///BAG63037///BC008751///BC015091///BC017200///BC075862///BE018156///CAA27881///DA788342///DC365116///DC372552///EAW74366///EAW74367///EAW74368///EAW74369///EAW74370///EAW74371///NM_001198868///NM_001198869///NM_005186///NP_001185797///NP_001185798///NP_00517…	calpain 1	823	ENSG00000014216	-0.0115245	0.992044	0.91547	0.929396
200753_x_at	SRSF2///MIR636	AAA60162///AAA60306///AAH00339///AAH01303///AAH66958///AAH70086///AAP35914///AK092489///AK093626///AK097069///AK098209///AK123712///AK124792///AK126432///AK223252///AK297813///AUR53252///BAC03903///BAC04206///BAD96972///BAG53419///BAG53593///BAG53944///BAG54097///BAG54327///BAG60151///BC000339///BC001303///BC063570///BC066958///BC070086///BT007250///CAA44307///CAA53383///CAH25911///DA513281///DC3…	serine and arginine rich splicing factor 2///microRNA 636	6427///693221	ENSG00000161547///ENSG00000283805	-0.134335	0.91109	0.0681155	0.0907184
200755_s_at	CALU	AAB97725///AAC17216///AAF76141///AAH13383///AAK72908///AAP35472///AAV38945///ADG45004///ADG45005///ADG45006///ADG45007///ADG45009///ADG45010///ADG45011///ADG45013///ADG45015///ADG45016///AF013759///AF257659///AF345637///AK027460///AK056338///AK074862///AK075089///AK312446///AW068942///BAG35353///BAG51328///BAG51681///BAG52017///BAG52065///BC013383///BF438624///BT006826///BT020143///BX091230///CAG…	calumenin	813	ENSG00000128595	-0.0639097	0.956668	0.371593	0.424999
200758_s_at	NFE2L1	AAA20466///AAH10623///AAI31770///AK090459///AK294553///AK302387///AL530578///AL833530///BAC03440///BAG57756///BAG63703///BC010623///BC131769///BM971272///BM983473///BX647976///CAA54555///DA230932///DB097304///EAW94762///EAW94763///EAW94764///EAW94765///EAW94766///EAW94767///L24123///NM_001330261///NM_001330262///NM_003204///NP_001317190///NP_001317191///NP_003195///Q14494///U08853///X77366///XM_0…	nuclear factor, erythroid 2 like 1	4779	ENSG00000082641	-0.280736	0.823171	1.59983e-06	3.98299e-06
200760_s_at	ARL6IP5	AAC64360///AAF17224///AAF29091///AAH05143///AAH20797///AAM28950///AAP97237///AB014765///AB052638///AB097051///AF070523///AF115965///AF125530///AF161476///AK074612///AK223566///AK301637///AK303148///AK312731///AY102608///BAC66462///BAC77404///BAD83603///BAD97286///BAG35602///BAG51976///BAG63118///BAG64252///BC005143///BC020797///BC107899///BG483337///BU149630///EAW65473///EAW65474///NM_006407///NP…	ADP ribosylation factor like GTPase 6 interacting protein 5	10550	ENSG00000144746	0.79386	1.73371	2.59135e-25	5.22919e-24
200762_at	DPYSL2	AAA93202///AAH56408///AAH67109///AB209195///AB370194///AB370195///AK092377///AK223557///AK291287///AK299077///BAA11191///BAA86991///BAC03872///BAD92432///BAD97277///BAF83976///BAF94338///BAF94339///BAG61143///BC056408///BC067109///BP222303///BX461557///BX463316///BX647115///CAR95650///CAT03389///D78013///DA649686///DC333865///DC344356///EAW63573///EAW63574///NM_001197293///NM_001244604///NM_00138…	dihydropyrimidinase like 2	1808	ENSG00000092964	-1.26582	0.415864	6.50034e-30	2.3284e-28
200763_s_at	RPLP1	AAA36471///AAH03369///AAH07590///AAP68820///AK026579///AK130958///AK311456///AY303789///BAA05732///BAB79474///BC003369///BC007590///BM745938///CAG29335///CAG47005///CR450339///CR542209///D28366///EAW77843///EAW77844///EAW77845///M17886///NM_001003///NM_213725///NP_000994///NP_998890///P05386	ribosomal protein lateral stalk subunit P1	6176	ENSG00000137818	0.0143357	1.00999	0.408814	0.462504
200764_s_at	CTNNA1	AAA18949///AAA35502///AAA86430///AAC99459///AAH00385///AAH31262///AAW56940///ADO22446///AEF32483///AI078507///AK055751///AK094151///AK296708///AK300439///AK304267///AU141929///BAA02979///BAA03530///BAG52830///BAG59301///BAG62162///BAG65130///BC000385///BC031262///BU624488///D13866///D14705///DA349847///DC332608///DC369291///EAW62122///EAW62123///EAW62124///GQ900929///HQ589335///L22080///L23805///…	catenin alpha 1	1495	ENSG00000044115	-0.419085	0.747899	6.9995e-10	2.48803e-09
200766_at	CTSD	AAA16314///AAA51922///AAB59529///AAD13868///AAD14156///AAH16320///AAP35556///AAV38957///ACJ13652///AK130178///ALQ33465///ALQ33466///BC001574///BC016320///BM762986///BM976200///BT006910///BT020155///CAA28955///CAG33228///CR456947///EAX02461///EAX02462///EAX02463///EU794598///KU178007///KU178008///M11233///NM_001909///NP_001900///P07339///X05344	cathepsin D	1509	ENSG00000117984	1.47322	2.7764	4.43537e-27	1.09904e-25
200768_s_at	MAT2A	AAH01686///AAH01854///AAY24339///AAY85355///AEE61032///AK291126///AK293841///AK294208///AK297758///AK297797///AK303877///AK308591///AK308758///AK309338///AK316411///BAF83815///BAG57239///BAG57519///BAG60107///BAG60136///BAG64814///BAH14782///BC001686///BC001854///BI549760///CAA48726///DC322518///DQ083239///EAW99511///EAW99512///EAW99513///EAW99514///HM005434///NM_005911///NP_005902///P31153///X68…	methionine adenosyltransferase 2A	4144	ENSG00000168906	-0.314163	0.804318	7.69069e-05	0.000157847
200770_s_at	LAMC1	AAA59488///AAA59489///AAA59492///AAH15586///AAH67813///BC015586///BC035429///BC067813///BF507385///BI768612///CAA32122///CF125114///CN388644///DA401791///EAW91144///EAW91145///J03202///M27654///NM_002293///NP_002284///P11047///X13939	laminin subunit gamma 1	3915	ENSG00000135862	-0.432486	0.740984	2.40099e-09	8.07174e-09
200773_x_at	PTMA	AAA60213///AAA61182///AAA61183///AAA61184///AAA63239///AAA63240///AAB08706///AAB08709///AAD13882///AAH03510///AAH22433///AAH34921///AAH51265///AAH66905///AAH70480///AAH71647///AAH71879///AAH98420///AAK30146///AAO18189///AAP97694///AAY24150///AF348514///AF452640///AK223605///AK314106///AY169282///BAD97325///BAG36799///BC003510///BC013859///BC022433///BC034921///BC051265///BC066905///BC070480///BC0…	prothymosin alpha	5757	ENSG00000187514	-0.220656	0.858175	5.30925e-08	1.54998e-07
200776_s_at	BZW1	AA868237///AAH01804///AAH26303///AAX93286///AB074176///AK096489///AK223245///AK297227///AK301511///AL833518///BAA02795///BAD96965///BAE45739///BAG53303///BAG59710///BAG63019///BC001804///BC026303///BM969732///CAA94180///CB055242///D13630///DC386317///DC409063///EAW70212///EAW70213///NM_001207067///NM_001207068///NM_001207069///NM_001321688///NM_001321690///NM_001321691///NM_001321693///NM_0013216…	basic leucine zipper and W2 domains 1	9689	ENSG00000082153	0.28497	1.21838	0.00225031	0.0038181
200779_at	ATF4	AAA52071///AAH08090///AAH11994///AAH16855///AAH22088///AAH24775///AAH44895///AAH73754///AAH73990///AK057751///AK296028///BAA14234///BAG58796///BC008090///BC011994///BC016855///BC022088///BC024775///BC044895///BC073754///BC073990///CAG29349///CAG30270///CR450353///CR456384///D90209///EAW60341///EAW60342///M86842///NM_001675///NM_182810///NP_001666///NP_877962///P18848///XM_017028807///XP_016884296	activating transcription factor 4	468	ENSG00000128272	0.142862	1.10409	0.00890164	0.013831
200780_x_at	GNAS	AA948160///AAA52583///AAA53146///AAA53147///AAA53148///AAA53149///AAB60334///AAC16860///AAC34896///AAC34897///AAD11804///AAF63226///AAH02722///AAH08855///AAH22875///AAH66923///AAH89157///AAI04929///AAI08316///AAM12611///AAM12612///AAP88907///AAX51890///AF064092///AF088184///AF088185///AF105253///AF493897///AF493898///AJ224867///AK026564///AK054862///AK093534///AK122771///AK225818///AK314549///AK3…	GNAS complex locus	2778	ENSG00000087460	-0.134627	0.910905	0.000111582	0.000224573
200781_s_at	RPS15A	AAH01697///AAH30569///AAH46113///AAI05274///AAI05293///AAO48936///AB062400///AK023088///AK130967///AK291988///AK311976///AY208299///BAA28592///BAB93487///BAF84677///BAG34915///BC001697///BC030569///BC032115///BC046113///BC105273///BC105292///BF678907///BG035607///CAA59127///CAJ42769///EAW50254///EAW50255///NM_001019///NM_001030009///NP_001010///NP_001025180///P62244///X84407	ribosomal protein S15a	6210	ENSG00000134419	-0.0861183	0.942054	3.77975e-05	8.04798e-05
200782_at	ANXA5	AAA35570///AAA36166///AAA52386///AAB40047///AAB59545///AAB60648///AAH01429///AAH04993///AAH12804///AAH12822///AAH18671///AAY40954///ACJ13644///AK297909///AK312644///AY577779///BAA00122///BAG35528///BAG60228///BC001429///BC004993///BC012804///BC012822///BC018671///BC032093///CAA30985///CAG38759///CAG46640///CR536522///CR541842///D00172///EAX05256///EAX05257///EAX05258///EAX05259///EAX05260///EU794…	annexin A5	308	ENSG00000164111	1.70215	3.25387	1.82367e-15	1.17886e-14
200783_s_at	STMN1	AAA59971///AAA59980///AAH14353///AAH82228///AAI14444///AAI14503///AB209282///AB451319///AB451448///AEE61099///AK054594///AK056768///AK303692///AK311801///AV714035///BAA05794///BAB71277///BAD92519///BAG34744///BAG70133///BAG70262///BAH14020///BC014353///BC023313///BC028398///BC082228///BC114443///BC114502///BF686314///BG030679///BG493669///BM563894///BQ428400///BQ772197///BX647885///CAA37391///CAA…	stathmin 1	3925	ENSG00000117632	-1.49817	0.354002	2.14508e-34	1.41391e-32
200786_at	PSMB7	AAD45962///AAH00509///AAH17116///AAP35882///ADO22394///ADU87629///AJ420455///AK056654///AK098757///AK223007///AK223356///AK303460///AK308756///AK314302///BAA07238///BAD96727///BAD97076///BAG36956///BAG64503///BC000509///BC008414///BC017116///BT007218///CAG33002///CR456721///D38048///EAW87582///EAW87583///GQ891532///GU727627///NM_002799///NP_002790///Q99436///U44425	proteasome subunit beta 7	5695	ENSG00000136930	-0.171168	0.888123	3.03009e-05	6.51422e-05
200788_s_at	PEA15	AA837443///AAA98120///AAH02426///AAH10469///AAH22554///AAP35916///AI948916///AK095879///AK311762///BAG34705///BAG53155///BC002426///BC010469///BC022554///BT007252///CAA60499///CAA74076///CAG46533///CR541733///DA131259///DA157938///DA532423///DA538845///DA707281///EAW52733///EAW52734///EAW52735///HY182028///L37385///NM_001297576///NM_001297577///NM_001297578///NM_003768///NP_001284505///NP_0012845…	proliferation and apoptosis adaptor protein 15	8682	ENSG00000162734	0.457204	1.37288	1.22335e-08	3.81302e-08
200789_at	ECH1	AAB86485///AAC50222///AAH11792///AAH17408///ADO22471///AK126566///AK291860///AK301211///AV738478///BAF84549///BAG62786///BC011792///BC017408///BG527600///EAW56821///EAW56822///EAW56823///EAW56824///EAW56825///GQ900954///NM_001398///NP_001389///Q13011///U16660///XM_017026448///XM_024451408///XM_024451409///XP_016881937///XP_024307176///XP_024307177	enoyl-CoA hydratase 1	1891	ENSG00000104823///ENSG00000282853	-0.170579	0.888486	0.000196295	0.000381789
200790_at	ODC1	AAA59966///AAA59967///AAA59968///AAA59969///AAA60563///AAA60564///AAH25296///AAV88093///AAY15034///AB362578///ABD14423///AI277727///AK292352///AK301956///AK312766///BAA05731///BAF85041///BAG35632///BAG63370///BC014562///BC025296///BI463057///CAA34353///CAA37369///CAA39047///CAH05329///CCQ43183///D28365///DQ185043///EAX00958///EAX00959///HY044065///M16650///M20372///NM_001287188///NM_001287189///N…	ornithine decarboxylase 1	4953	ENSG00000115758	0.53854	1.4525	2.58023e-08	7.76969e-08
200791_s_at	IQGAP1	AAH05906///AAH20549///AAH37425///AAH64971///AAH89385///AAI10812///AAI39732///AAI51835///AAL02166///AF401205///AI924000///AK055054///AK125643///AK298000///AK304337///AK307643///AL110106///BAA06123///BAG60306///BAG65182///BC005906///BC016714///BC020549///BC037425///BC064971///BC089385///BC110811///BC139731///BC151834///D29640///EAX02102///EAX02103///NM_003870///NP_003861///P46940///XR_001751409	IQ motif containing GTPase activating protein 1	8826	ENSG00000140575	0.433036	1.35007	1.16273e-07	3.27327e-07
200792_at	XRCC6	AAA36155///AAA51733///AAA61177///AAB22381///AAH08343///AAH10034///AAH12154///AAH18259///AAH72449///AAW34364///AK055786///AK293439///AK304580///AK315618///BAG37986///BAG51575///BAG56943///BAG65368///BC001583///BC008343///BC010034///BC012154///BC018259///BC072449///BI222708///BQ217843///BU584415///BU751953///BU902323///CAG30378///CAG47015///CAL00149///CAN36299///CBX87167///CD683757///CR456492///CR5…	X-ray repair cross complementing 6	2547	ENSG00000196419	-0.294417	0.815402	1.85395e-09	6.31184e-09
200793_s_at	ACO2	AA724140///AAB38416///AAC39921///AAD19351///AAH14092///AAH26196///ACV87171///ADO22361///AK293562///AK296260///AK297213///AK301321///AK302691///AK314845///BAG37362///BAG57034///BAG58973///BAG59696///BAG62870///BAG63920///BC014092///BC026196///CAG30251///CAG38805///CR456365///CR536568///EAW60435///EAW60436///GQ472196///GQ891499///NM_001098///NP_001089///Q99798///U80040///XM_017028812///XM_024452250…	aconitase 2	50	ENSG00000100412	-0.0203068	0.986023	0.790072	0.820954
200794_x_at	DAZAP2	AAH02334///AAH07900///AAR11454///AFE88608///AK095963///AK125855///AK290119///AK293330///AK303828///AY430097///BAA06545///BAF82808///BAG56846///BAG64775///BC002334///BC007900///BM982980///BU662353///BX647278///CD697667///D31767///DA900264///DC303613///DC341917///EAW58181///EAW58182///NM_001136264///NM_001136266///NM_001136267///NM_001136268///NM_001136269///NM_014764///NP_001129736///NP_001129738/…	DAZ associated protein 2	9802	ENSG00000183283	0.371895	1.29405	1.87073e-20	2.11433e-19
200797_s_at	MCL1	AA453505///AAD13299///AAF15309///AAF15310///AAF15311///AAF64255///AAF64256///AAF74821///AAG00896///AAG00904///AAH17197///AAH71897///AAI07736///AAP35286///AAY68220///ACV83304///AF118124///AF118276///AF118277///AF118278///AF203373///AK294462///AK297217///AK300499///AK304775///AK312508///AK316267///BAG35409///BAG57694///BAG59700///BAG62213///BAG65530///BAH14638///BC017197///BC071897///BC107735///BT0…	MCL1, BCL2 family apoptosis regulator	4170	ENSG00000143384	0.969586	1.95828	4.11419e-31	1.76449e-29
200799_at	HSPA1A///HSPA1B	AAA52697///AAA59844///AAA63226///AAD21816///AAH02453///AAH18740///AB209818///ABD48956///ABD96830///ACI45984///ADO22332///AK096017///AK225692///AK225699///AK291295///AK294182///AK298056///AK298078///AK298098///AK301243///AK301574///AK303980///AK304618///AK304652///AQY76864///AQY76865///AQY76866///AQY76867///AQY76868///AQY76869///AQY76870///AQY76871///AQY76872///AQY76873///BAA77235///BAB63300///BAD…	heat shock protein family A (Hsp70) member 1A///heat shock protein family A (Hsp70) member 1B	3303///3304	ENSG00000204389///ENSG00000237724///ENSG00000234475///ENSG00000215328///ENSG00000235941///ENSG00000204388///ENSG00000224501///ENSG00000231555///ENSG00000212866///ENSG00000232804	1.17687	2.26085	7.3567e-10	2.60957e-09
200801_x_at	ACTB	AAA51567///AAA51578///AAB16906///AAH01301///AAH02409///AAH04251///AAH08633///AAH12854///AAH13380///AAH14861///AAH16045///AAI13037///AAP22343///AAS79319///AAX82251///ABD66582///ABF01018///ABL01513///ABO65086///AK025375///AK058019///AK098751///AK130062///AK130157///AK222925///AK223032///AK223055///AK225414///AK301372///AK304552///AK308277///AK309997///AK316361///BAA05720///BAD96645///BAD96752///BAD…	actin beta	60	ENSG00000075624	0.459441	1.37501	6.34287e-13	3.12921e-12
200802_at	SARS	AAH00716///AAH09390///AAI11399///AK022339///AK093718///AK222677///AK312771///BAA95602///BAD96397///BAG35636///BC000716///BC009390///BC111398///BM666450///BM798814///BP363347///CAA62635///D49914///DA792457///EAW56365///EAW56366///EAW56367///EAW56368///EAW56369///EAW56370///EAW56371///NM_001330669///NM_006513///NP_001317598///NP_006504///NR_034072///NR_034073///P49591///X91257	seryl-tRNA synthetase	6301	ENSG00000031698	-0.0402099	0.972513	0.285781	0.335303
200803_s_at	TMBIM6	AA057740///AAB87479///AAH00916///AAH36203///AAU29521///AF033095///AK026605///AK124849///AK130050///AK130462///AK225804///AK299587///AK304577///AK312238///AY736129///BAG35171///BAG54105///BAH13075///BAH14220///BC000916///BC036203///BQ613936///CAA53472///CAH05396///DA476870///DC319835///DC349385///EAW58089///EAW58090///EAW58091///EAW58092///EAW58093///NM_001098576///NM_003217///NP_001092046///NP_00…	transmembrane BAX inhibitor motif containing 6	7009	ENSG00000139644	0.846138	1.79768	2.05677e-18	1.83772e-17
200805_at	LMAN2	AAA19572///AAH17263///ADO22438///AK222609///AK292099///AK301607///AK308027///BAD96329///BAF84788///BAG63093///BC017263///DC404202///EAW85014///EAW85015///GQ900921///NM_006816///NP_006807///Q12907///U10362	lectin, mannose binding 2	10960	ENSG00000169223	0.128709	1.09331	0.0273339	0.0391218
200806_s_at	HSPD1	AAA36022///AAA60127///AAH02676///AAH03030///AAH67082///AAH73746///AAK60260///AAX93145///AAY24018///ABB01006///ACE06961///ADO22410///AK297305///AK298368///AK298632///AK298844///AK301276///AK312240///ALQ33597///ALQ33598///ALQ33599///AU098504///BAG35173///BAH12542///BAH12768///BAH12833///BAH12883///BAH13448///BC002676///BC003030///BC047350///BC067082///BC073746///BG701476///BX647145///CAB75426///CAO…	heat shock protein family D (Hsp60) member 1	3329	ENSG00000144381	-0.311899	0.805581	0.00235356	0.00398362
200808_s_at	ZYX	AAA78902///AAH02323///AAH08743///AAH09360///AAH10031///AAH17183///AAS07459///AK130138///AK298925///AK299005///AK302309///AK316227///BAG61030///BAG61089///BAG63647///BAH14598///BC002323///BC008743///BC009360///BC010031///BC017183///BM857080///BU844538///CAA64447///CAA65050///CAG33712///CBX47470///CBX47471///CR457431///EAL23788///EAW51848///EAW51849///EAW51850///EAW51851///NM_001010972///NM_0013627…	zyxin	7791	ENSG00000159840///ENSG00000285443	1.19397	2.28781	8.51015e-10	2.99232e-09
200809_x_at	RPL12	AAA36157///AAH50644///AAH59950///AAH94831///AAI05604///AF037643///AK026526///AK057602///BAA05809///BC050644///BC059950///BC094831///BC105603///CB155565///D28443///EAW87666///EAW87667///EAW87668///EAW87669///EAW87670///L06505///NM_000976///NP_000967///P30050	ribosomal protein L12	6136	ENSG00000197958	0.0438978	1.03089	0.195589	0.237372
200810_s_at	CIRBP	AAC04895///AAC51787///AAH00403///AAH00901///AAP35874///AB451225///AB451348///AEE60952///AF021336///AK094781///AK095781///AK128423///AK304185///AK304470///AK311601///AL133636///BAA11212///BAC87434///BAG52929///BAG65065///BAG65284///BAG70039///BAG70162///BC000403///BC000901///BI819825///BM706055///BP195090///BT007210///BU689520///CBB98487///CX785176///D78134///DA433715///DA695021///EAW69520///EAW69…	cold inducible RNA binding protein	1153	ENSG00000099622	-0.0304703	0.979101	0.811529	0.839508
200812_at	CCT7	AAB41437///AAC96011///AAH19296///AAH88351///AAX88902///AF026292///AI571508///AK098549///AK098825///AK222478///AK291961///AK293175///AK293597///AK297846///AK298153///AK302078///BAD96198///BAF84650///BAH11465///BAH11543///BAH12675///BAH12733///BAH13620///BC019296///BC088351///BM558355///BM918058///CAG33000///CAG38749///CR456719///CR536511///CX781741///DC362157///DC395264///EAW99738///EAW99739///EAW…	chaperonin containing TCP1 subunit 7	10574	ENSG00000135624	-0.473568	0.720181	2.63558e-13	1.34908e-12
200813_s_at	PAFAH1B1	AAA02880///AAA02881///AAA02882///AAH64638///AAK92483///AAL34972///AAL34973///AF208835///AF208836///AF208837///AF208838///AF400434///AK293918///AK303015///AK313078///BAG35904///BAG57299///BAG64145///BC064638///BX538346///CAD98141///EAW90536///L13385///L13386///L13387///L13388///L25107///NM_000430///NP_000421///P43034///S81396///XM_011523901///XM_011523902///XM_011523903///XM_017024701///XM_0170247…	platelet activating factor acetylhydrolase 1b regulatory subunit 1	5048	ENSG00000007168	-0.399381	0.758184	0.000121016	0.000242047
200814_at	PSME1	AAA16521///AAA53230///AAF02217///AAH00352///AAH07503///AAV38144///ACV87212///ADO22548///AI445328///AK307150///AK308572///AK311490///AK312211///BAA28836///BAG35144///BC000352///BC007503///BJ993879///BM470561///BM981616///BQ060125///BT019337///BU192084///BU731923///BX248293///CAD62621///CAG33061///CAG46459///CR456780///CR541658///DQ185047///EAW66105///EAW66106///GQ472237///GQ901031///L07633///NM_00…	proteasome activator subunit 1	5720	ENSG00000092010///ENSG00000284916	-0.435974	0.739195	3.79193e-15	2.35556e-14
200818_at	ATP5PO	AAB34321///AAH21233///AAH22865///AAV38639///AF088071///AK093795///AK124187///AK222608///AK222962///AK311796///AV734214///AW518473///BAD96328///BAD96682///BAG34739///BC021233///BC022865///BT019836///CAA58219///CAG33103///CD174837///CR456822///DQ656021///DQ656022///EAX09802///EAX09803///EAX09804///NM_001697///NP_001688///P48047///S77356///X83218///X83219	ATP synthase peripheral stalk subunit OSCP	539	ENSG00000241837	-0.257605	0.836476	5.59375e-09	1.80833e-08
200819_s_at	RPS15	AAA36036///AAA36568///AAH64908///AAI05811///AAI41833///AAP97277///AF145025///BC064908///BC080543///BC105810///BC141832///BE798984///BG253776///BG705752///BM558707///BU602036///EAW69499///EAW69500///J02984///NM_001018///NM_001308226///NP_001009///NP_001295155///P62841	ribosomal protein S15	6209	ENSG00000115268	-0.0450347	0.969267	0.0559735	0.0758401
200820_at	PSMD8	AAC62833///AAH01164///AAH65006///AAV38494///ACF94507///AK301771///AK304486///AK308809///BAA07237///BAG63230///BAG65296///BC001164///BC065006///BI560993///BP369299///BQ684248///BT019688///D38047///EAW56785///EU668354///NM_002812///NP_002803///P48556	proteasome 26S subunit, non-ATPase 8	5714	ENSG00000099341	-0.13278	0.912072	0.00745488	0.0117167
200821_at	LAMP2	AAA60383///AAA91149///AAB35426///AAB41647///AAB67313///AAB67314///AAH02965///AAS67876///AK291090///AK293931///AK295038///AK304405///ANR02588///ANR02602///AY561849///BAF83779///BAG57310///BAG65239///BAH11955///BC002965///BC040653///BP386088///CAA54416///DA405328///EAX11881///EAX11882///EAX11883///EAX11884///J04183///NM_001122606///NM_002294///NM_013995///NP_001116078///NP_002285///NP_054701///P134…	lysosomal associated membrane protein 2	3920	ENSG00000005893	0.155239	1.11361	0.0647165	0.086592
200822_x_at	TPI1	AAB51316///AAB59511///AAH07086///AAH07812///AAH09329///AAH11611///AAH15100///AAH17165///AAH17917///AAH70129///AAN86636///ACJ13722///AK129488///AK222638///AK298809///AK300661///AK313282///AW250466///BAA05826///BAD96358///BAG36090///BAG62347///BAH12874///BC007086///BC007812///BC009329///BC011611///BC015100///BC017165///BC017917///BC070129///CAA49379///CAG46503///CBG01859///CBG09649///CBG16464///CBV…	triosephosphate isomerase 1	7167	ENSG00000111669	0.197387	1.14662	0.00257032	0.00432366
200823_x_at	RPL29	AAC50499///AAC50647///AAH08926///AAH70190///AAH70481///AAH71663///AAH71909///AK289538///AK311884///BAA05778///BAF82227///BAG34825///BC008926///BC018943///BC070190///BC070481///BC071663///BC071909///CAA89008///D28412///EAW65182///EAW65183///NM_000992///NP_000983///P47914///U10248///U49083///XM_024453698///XP_024309466///Z49148	ribosomal protein L29	6159	ENSG00000162244	-0.0688244	0.953415	0.0798081	0.104866
200824_at	GSTP1	AAA56823///AAA64919///AAC13869///AAC51237///AAC51280///AAH10915///AAP72967///AAV38752///AAV38753///ACB45879///ACJ13674///ACT66687///ACT66688///AVM33050///AVM33051///AY579414///BAA05822///BAS32781///BAS32782///BC010915///BC044846///BT019949///BT019950///CA946272///CAA29794///CAA30847///CAA30894///CAA33508///CAG29357///CR450361///D28456///EAW74648///EAW74649///EAW74650///EU794620///GQ141553///GQ141…	glutathione S-transferase pi 1	2950	ENSG00000084207	-0.340666	0.789677	7.50561e-05	0.000154276
200825_s_at	HYOU1	AA580314///AAC50947///AAH04560///AAH17726///AAH72436///ABC75106///ABD14370///ACA06002///ADO22317///ADO22415///AK127324///AK222756///AK294905///AK297260///AK299648///AK301514///AK304264///AK307624///AK314178///BAD96476///BAF80348///BAG36860///BAG54482///BAH11920///BAH12532///BAH13088///BAH13502///BAH14145///BC004560///BC017726///BC072436///BE733065///BE791468///BP236985///BP358970///CAH18405///CR7…	hypoxia up-regulated 1	10525	ENSG00000149428///ENSG00000280682	0.0419491	1.0295	0.416899	0.47046
200826_at	SNRPD2	AAC13776///AAD22673///AAH00486///AAH01930///AJ707552///AK291912///BAF84601///BC000486///BC001930///BG528418///BU531743///BU532756///CAE94072///CB136390///CF130080///DA325073///EAW57373///EAW57374///NM_004597///NM_177542///NP_004588///NP_808210///P62316///U15008	small nuclear ribonucleoprotein D2 polypeptide	6633	ENSG00000125743	-0.169393	0.889217	0.00208916	0.00356346
200827_at	PLOD1	AAD52693///AAH16657///AAM12752///AI347587///AK124035///AK294688///AK295254///AK299150///AK312243///AK316285///AU139472///BAG35176///BAG57849///BAG58243///BAG61199///BAH14656///BC016657///BM991136///BQ447373///DC334246///EAW71724///EAW71725///M98252///NM_000302///NM_001316320///NP_000293///NP_001303249///Q02809///XM_024447707///XP_024303475	procollagen-lysine,2-oxoglutarate 5-dioxygenase 1	5351	ENSG00000083444	0.53398	1.44792	7.53734e-14	4.06244e-13
200830_at	PSMD2	AAA57339///AAA87705///AAH02368///AAH02997///AAH07897///AAP88738///AB209843///AI026024///AK095245///AK297256///AK301759///AK302177///AK315474///AL162014///BAA11226///BAD93080///BAG59734///BAG63219///BAG63543///BC002368///BC002997///BC007897///BT009736///CAA60167///CAB82366///D78151///EAW78270///EAW78271///EAW78272///HY006627///NM_001278708///NM_001278709///NM_002808///NP_001265637///NP_001265638//…	proteasome 26S subunit, non-ATPase 2	5708	ENSG00000175166	-0.16669	0.890885	0.000664613	0.00121204
200832_s_at	SCD	AAB30631///AAD29870///AAH05807///AAH62303///AAK54510///AAQ13510///AB032261///AB208982///AF097514///AF109362///AI740935///AI761929///AK222862///AK312312///BAA93510///BAD92219///BAD96582///BAG35237///BC005807///BC062303///BI827092///BM546583///BU940035///CAA73998///CD245516///CF454075///DB045963///EAW49827///EAW49828///EAW49829///EAW49830///NM_005063///NP_005054///O00767///S70284///Y13647	stearoyl-CoA desaturase	6319	ENSG00000099194	1.38407	2.61003	2.67782e-15	1.6929e-14
200833_s_at	RAP1B	AA809981///AAH00176///AAH78173///AAH95467///AAK07551///AAM12627///AAV38896///AB062128///ABQ52130///AF279894///AF493913///AJ420497///AK127392///AK298818///AK301401///AK301428///AK311559///AK312371///AK316447///AK316543///AL080212///BAB93460///BAG35289///BAG60950///BAG62936///BAG62956///BAH14818///BAH14914///BC000176///BC078173///BC095467///BG717530///BT020093///CAA00805///CAB45777///CAB46488///CAG…	RAP1B, member of RAS oncogene family	5908	ENSG00000127314	0.208851	1.15577	0.000362087	0.000682062
200834_s_at	RPS21	AAA99893///AAH18140///AAH21990///AV758927///BAA05788///BAA25821///BAB79481///BC018140///BC021990///BC027976///BC071927///BM840443///CAA56100///CAB83213///CAG46929///CBA11147///CBF57690///CBF58172///CBF59928///CBF64055///CBF68808///CBU83191///CBU83607///CBU85172///CBU88931///CBU93682///CF124568///CR542132///D28422///EAW75367///EAW75368///EAW75369///EAW75370///EAW75371///L04483///NM_001024///NP_001…	ribosomal protein S21	6227	ENSG00000171858	-0.0660814	0.955229	0.0208097	0.0304285
200835_s_at	MAP4	AA206810///AA447222///AA904866///AAA59553///AAA67361///AAH08715///AAH12794///AAH15149///AAH19229///AAH48200///AAH51843///AAH67228///AAP97697///AB209377///AF052156///AF454938///AI078534///AK054577///AK054696///AK091042///AK125245///AK297242///AK299854///AK307606///AL831878///BAB70795///BAC86099///BAD92614///BAG59722///BAG61713///BC008715///BC012794///BC015149///BC019229///BC048200///BC051843///BC0…	microtubule associated protein 4	4134	ENSG00000047849	-0.491205	0.711431	9.07325e-06	2.08226e-05
200837_at	BCAP31	AAA79508///AAH14323///AAH65292///AI123868///AK057613///AK125631///AK222494///AK223059///AU132745///BAD96214///BAD96779///BAG51941///BAG54226///BC014323///BC065292///BE729820///BG779815///BX474419///CAA57015///CAA83501///CX164660///DA134013///DA819112///EAW72818///EAW72819///EAW72820///EAW72821///EAW72822///EAW72823///EAW72824///EAW72825///NM_001139441///NM_001139457///NM_001256447///NM_005745///N…	B cell receptor associated protein 31	10134	ENSG00000185825	-0.0817904	0.944884	0.417603	0.471188
200838_at	CTSB	AA516096///AAA52125///AAA52129///AAC37547///AAH10240///AAH95408///AAL99368///AAL99369///ADO22213///AK075393///AK092070///AK097384///AK098296///AK128472///AK130184///AK290239///AK296845///AK297687///AL543654///BAF82928///BAG52127///BAG52477///BAG53460///BAG59411///BAG60046///BC010240///BC095408///BG770805///BM008741///BX647765///BX647952///BX648239///CAA77178///CAI46053///CB997355///DC386022///EAW…	cathepsin B	1508	ENSG00000164733	1.178	2.26263	3.43032e-19	3.34768e-18
200841_s_at	EPRS	AA196283///AAH15494///AAH34797///AAH46156///AAH58921///AAI05984///AAI26276///AAI36466///AAS72877///AFA28127///AK296755///AK298192///AK307534///AY493416///BAG59337///BAG60462///BC015494///BC034797///BC046156///BC058921///BC067841///BC105983///BC126275///BC136465///CAA30354///CAA38224///CAI45949///CR933648///EAW93309///EAW93310///JQ080075///N85252///NM_004446///NP_004437///P07814///X07466///X54326/…	glutamyl-prolyl-tRNA synthetase	2058	ENSG00000136628	-0.0183513	0.98736	0.709782	0.749486
200844_s_at	PRDX6	AAH35857///AAH53550///ABB02185///ABO65079///ACJ13706///AJ844621///AJ844622///AK095940///AK289352///AK300680///BAA03496///BAF82041///BAG62363///BC025421///BC035857///BC053550///CAH59743///CBX32674///D14662///EAW90944///EAW90945///EF036493///EU794652///NM_004905///NP_004896///P30041	peroxiredoxin 6	9588	ENSG00000117592	-0.0807405	0.945572	0.148707	0.185185
200846_s_at	PPP1CA	AAA36475///AAA36508///AAB26015///AAH01888///AAH08010///AAP35275///AEE61066///AK098311///AK127616///AK313586///AL557336///BAG36355///BAG54534///BAH56195///BAH69083///BAH69084///BC001888///BC008010///BE278068///BE793459///BF526659///BG480286///BM799599///BM982080///BT006629///CAA50197///CEF39420///CEF39421///CEF39422///EAW74607///EAW74608///EAW74609///EAW74610///HM005468///J04759///M63960///NM_0010…	protein phosphatase 1 catalytic subunit alpha	5499	ENSG00000172531	0.0929872	1.06658	0.163011	0.201113
200847_s_at	SARAF	AAD43012///AAD44487///AAH15012///AAO85460///AAQ89462///AB028926///AEE61196///AEZ06361///AEZ06362///AF078855///AF100748///AF490252///AK025927///AK075340///AK094386///AK130057///AK222632///AK295360///AK314659///AK315956///AY359104///AY454545///BAB82465///BAD96352///BAG52116///BAG52863///BAH12043///BAH14327///BC015012///BM280420///CAH05318///CAH05373///CAH05374///DC359554///EAW63471///EAW63472///EAW…	store-operated calcium entry associated regulatory factor	51669	ENSG00000133872	0.372244	1.29436	1.32347e-12	6.31052e-12
200848_at	AHCYL1	AA427939///AA865152///AAB88189///AAC01960///AAF24028///AAH03631///AAH07576///AAH10681///AAH16942///AAH65254///AAH95476///AAI10897///AAI11564///AAL26869///ADO22434///AF035319///AF090905///AF315687///AK131563///AK303690///AK308080///AK313392///AK316110///AL049954///BAD18696///BAG36190///BAG64680///BAH14481///BC003631///BC007576///BC010681///BC016942///BC065254///BC095476///BC110896///BC111563///BK0…	adenosylhomocysteinase like 1	10768	ENSG00000168710	-0.498498	0.707843	7.73799e-08	2.22471e-07
200851_s_at	IST1	AAH00116///AAH00430///AAH04359///AAI03746///AB097052///AK057902///AK291388///AK293022///AK293040///AK295066///AK297088///AK297336///AK301918///AL355695///BAA11491///BAC77405///BAF84077///BAF85711///BAF85729///BAG58114///BAG59603///BAG59792///BAG63341///BC000116///BC000430///BC004359///BC038350///BC103745///BX364250///CAH05496///CAH05497///CAH05498///D79996///DA332434///DA698420///EAW59205///EAW59…	IST1, ESCRT-III associated factor	9798	ENSG00000182149	-0.251117	0.840246	4.29861e-06	1.02044e-05
200852_x_at	GNB2	AAA03179///AAA35922///AAA63264///AAH10073///AAH12348///AAH68003///AAM15919///ADO22298///AF064853///AF501883///AK056750///AK291592///AL535249///BAF84281///BAG51803///BC010073///BC012348///BC068003///BM763069///CAG46530///CR541729///CV569909///EAW76499///EAW76500///EAW76501///GQ891436///M16538///M36429///NM_005273///NP_005264///P62879	G protein subunit beta 2	2783	ENSG00000172354	0.439837	1.35645	1.60601e-07	4.45105e-07
200853_at	H2AFZ	AAA35984///AAG25670///AAH18002///AAH20936///AAI03744///AAY41013///AK056803///AK315413///AY597416///BAA05816///BAG37803///BC018002///BC020936///BC032524///BC039005///BC103743///CAA36553///CAC10733///CAC10748///CAG33696///CD685635///CR457415///D28450///EAX06118///M37583///NM_002106///NP_002097///P0C0S5///X52317	H2A histone family member Z	3015	ENSG00000164032	-0.375107	0.771048	5.50935e-10	1.97386e-09
200854_at	NCOR1	AAC33550///AAH26028///AAH50594///AAH56862///AAH58511///AAH68996///AAI07773///AAI42649///AAI67431///AAO32940///AAO32941///AAO32942///AAP97166///AB028450///AB028451///AB028970///AF044209///AF087856///AF303584///AF303585///AF303586///AK295893///AK302746///AK307614///AK310405///AL137641///AW015698///BAA82999///BAA83818///BAA83819///BAG58687///BAG63960///BC026028///BC035748///BC050594///BC056862///BC0…	nuclear receptor corepressor 1	9611	ENSG00000141027	-0.299593	0.812482	4.92044e-06	1.16e-05
200858_s_at	RPS8///SNORD55///SNORD38B	AAF71120///AAH05678///AAH70875///AB062401///AF116700///AK311854///BAB93488///BAG34795///BC005678///BC022070///BC070875///CAA47670///EAX07023///EAX07024///NM_001012///NP_001003///P62241///NR_000015///X96654///NR_001457///X97583	ribosomal protein S8///small nucleolar RNA, C/D box 55///small nucleolar RNA, C/D box 38B	6202///26811///94163	ENSG00000142937///ENSG00000264294///ENSG00000281859	-0.121815	0.919031	4.51318e-06	1.06948e-05
200859_x_at	FLNA	AAA92644///AAH14654///AAH41179///AAH67111///AAI09290///AB191259///AB191260///AB371574///AB371575///AB371576///AB371577///AB371578///AB371579///AB593010///ADO22178///ADU87644///AIG59194///AK074048///AK090427///AK125630///AK300165///AK304255///AL050396///AL157419///BAB84874///BAC03408///BAD52435///BAD52436///BAG48303///BAG48304///BAG48305///BAG48306///BAG48307///BAG48308///BAG61947///BAG65121///BAJ…	filamin A	2316	ENSG00000196924	1.134	2.19466	6.08097e-18	5.1258e-17
200860_s_at	CNOT1	A5YKK6///AAF14861///AAH00779///AAH24317///AAH40523///AB023224///ABQ66268///AF110778///AJ346264///AK056927///AK075125///AK092885///AK300281///AK301092///AK302495///AL117492///AL832769///AL833549///BAA76851///BAG51828///BAG52622///BAG62040///BAG63779///BAH13408///BC000779///BC011861///BC024317///BC027969///BC040523///BM023419///BM968443///BX537840///BX647815///CAB55960///CAD97851///CAH18093///CB162…	CCR4-NOT transcription complex subunit 1	23019	ENSG00000125107	-0.143107	0.905567	0.000512097	0.00094613
200863_s_at	RAB11A	AAC32887///AAH13348///AAM21094///AAV38953///AAV38956///AF000231///AF498946///AK054930///AK297549///AK298961///AK300008///AK311770///BAG34713///BAG59943///BAG61057///BAG61825///BC013348///BC047114///BI550703///BT020151///BT020154///CAA37300///CAA40064///CAG28597///CAG38732///CR407669///CR536493///DC300743///EAW77752///EAW77753///NM_001206836///NM_004663///NP_001193765///NP_004654///P62491///X53143…	RAB11A, member RAS oncogene family	8766	ENSG00000103769	-0.222722	0.856947	7.20108e-08	2.07554e-07
200866_s_at	PSAP	AA487963///AAA36594///AAA36595///AAA36596///AAA52560///AAA60303///AAB59494///AAC64921///AAG31635///AAH01503///AAH04275///AAH07612///AAH91483///AAP35495///AB209776///AK057878///AK129790///AK223290///AK293672///AK299184///AK307721///BAA00321///BAD93013///BAD97010///BAG57116///BAG61229///BC001503///BC004275///BC007612///BC091483///BT006849///CAA40391///CAA40392///CAG33027///CCQ43188///CR456746///D00…	prosaposin	5660	ENSG00000197746	1.26969	2.4111	1.06244e-13	5.63937e-13
200867_at	RNF114	AAF75763///AAH13695///AAH66919///AAP35441///AF131742///AF265215///AK091976///AK097265///AK297188///AK301731///AK315638///BAG38006///BAG59677///BAG63197///BC013695///BC066919///BM830132///BT006795///BX640603///CAE45709///EAW75641///EAW75642///EAW75643///EAW75644///NM_018683///NP_061153///Q9Y508	ring finger protein 114	55905	ENSG00000124226	-0.232272	0.851293	8.38805e-06	1.93329e-05
200869_at	RPL18A///SNORA68	AAC18781///AAC62828///AAH07512///AAH66319///AAH71920///AAX47571///AK222647///AK297323///AK297358///AK300809///AK311774///AY779046///BAA05759///BAA28596///BAD96367///BAG34717///BAG59786///BAG59806///BAG62465///BC007512///BC066319///BC071920///BI753938///CAA56788///D28393///DQ593295///DQ600380///EAW84641///EAW84642///HY050156///L05093///NM_000980///NP_000971///Q02543///X80822///NR_000012///Y11162	ribosomal protein L18a///small nucleolar RNA, H/ACA box 68	6142///26780	ENSG00000105640///ENSG00000207166	-0.112546	0.924954	0.000709212	0.00128943
200872_at	S100A10	AAA58404///AAA58426///AAH15973///AAI05787///AK291073///BAA05753///BAF83762///BC015973///BC105786///BE378444///BI827113///BQ050753///CAG46959///CAH59521///CAH68677///CR542162///D28387///EAW53397///EAW53398///EAW53399///M38591///M81457///NM_002966///NP_002957///P60903	S100 calcium binding protein A10	6281	ENSG00000197747	2.77526	6.846	3.12903e-43	7.62488e-41
200873_s_at	CCT8	AAH12584///AAH72001///AAH95470///AK222490///AK293705///AK298801///AK308063///BAA02792///BAA07652///BAD96210///BAG57138///BAG60936///BC005220///BC012584///BC035472///BC072001///BC095470///BP248736///BU932439///CAA85520///CAB90433///D13627///DB301557///DC298601///EAX09924///EAX09925///EAX09926///NM_001282907///NM_001282908///NM_001282909///NM_006585///NP_001269836///NP_001269837///NP_001269838///NP…	chaperonin containing TCP1 subunit 8	10694	ENSG00000156261	-0.517363	0.698648	8.72645e-20	9.08986e-19
200874_s_at	NOP56///SNORD57///SNORD86///SNORD110///MIR1292	AAH04937///AAH18421///AAI04792///AAI04794///AK097186///AK292721///BAF85410///BC004937///BC018421///BC035369///BC104791///BC104793///BG429581///BX641071///BX647439///BX647513///CAA72789///CN371696///CV338938///DA805367///EAX10584///EAX10585///EAX10586///EAX10587///EAX10588///EAX10589///MH499886///NM_006392///NP_006383///NR_027700///NR_145428///O00567///Y12065///NR_002738///X96656///NR_004399///NR_…	NOP56 ribonucleoprotein///small nucleolar RNA, C/D box 57///small nucleolar RNA, C/D box 86///small nucleolar RNA, C/D box 110///microRNA 1292	10528///26792///692201///692213///100302138	ENSG00000101361///ENSG00000226572///ENSG00000212498///ENSG00000221116///ENSG00000284481	-0.52917	0.692953	3.28637e-09	1.08967e-08
200876_s_at	PSMB1	AAH00508///AAH20807///AAV38525///AB209078///AB451312///AB451442///AEE61182///AK023290///AK058050///AK223193///BAA00658///BAD92315///BAD96913///BAG70126///BAG70256///BC000508///BC020807///BP369175///BQ685374///BT019720///D00761///EAW47420///EAW47421///EAW47422///EAW47423///HM005585///NM_002793///NP_002784///P20618	proteasome subunit beta 1	5689	ENSG00000008018///ENSG00000281184	-0.0863002	0.941935	0.0815352	0.106933
200877_at	CCT4	AA136129///AAC50384///AAC96010///AAH14676///AAI06934///AAI06935///AAY24140///AF026291///AI439570///AK129860///AK290538///AK294665///AK295330///AK303082///AK307856///AK308942///AK312586///AK315975///AL555753///AU128145///BAF83227///BAG35480///BAH11840///BAH12034///BAH13897///BAH14346///BC014676///BC106933///BC106934///BM765256///CD369623///DB461009///EAW99984///EAW99985///EAW99986///EAW99987///NM_…	chaperonin containing TCP1 subunit 4	10575	ENSG00000115484	-0.392842	0.761628	1.10781e-12	5.34082e-12
200878_at	EPAS1	AAB41495///AAC51212///AAH51338///AAX93237///AAY14704///AF052094///AK123845///BAG53969///BC015869///BC051338///BM671511///CD109908///EAX00255///NM_001430///NP_001421///Q99814///U51626///U81984///XM_011532698///XP_011531000	endothelial PAS domain protein 1	2034	ENSG00000116016	-0.778511	0.582968	3.95045e-08	1.16835e-07
200880_at	DNAJA1	AAC37517///AAH08182///AAO31694///AAP35956///AJ277242///AK095541///AK289623///AK298725///AY186741///BAA02656///BAF82312///BAH12856///BC008182///BI462555///BM469197///BT007292///BU508753///CAB93148///D13388///DA003255///DB575768///EAW58524///EAW58525///EAW58526///EAW58527///L08069///NM_001314039///NM_001539///NP_001300968///NP_001530///P31689	DnaJ heat shock protein family (Hsp40) member A1	3301	ENSG00000086061	-0.517522	0.698571	6.42826e-17	4.86292e-16
200882_s_at	PSMD4	AAB54057///AAB68598///AAH02365///AAH72008///AB033605///BAA97581///BC002365///BC072008///EAW53455///EAW53456///EAW53457///EAW53458///NM_001330692///NM_002810///NM_153822///NP_001317621///NP_002801///P55036///U24704///U72664///XM_006711464///XM_017001856///XP_006711527///XP_016857345	proteasome 26S subunit, non-ATPase 4	5710	ENSG00000159352	-0.0973579	0.934743	0.0822603	0.107736
200883_at	UQCRC2	AAA35710///AAH00484///AAH03136///AK093106///AK094006///AK307535///BAG52796///BC000484///BC003136///BQ181225///EAW50590///EAW50591///EAW50592///J04973///NM_003366///NP_003357///P22695	ubiquinol-cytochrome c reductase core protein 2	7385	ENSG00000140740///ENSG00000284493	-0.176467	0.884867	0.0399759	0.0556603
200885_at	PPM1J///RHOC	AAH11803///AAH73828///AB451327///AB451471///AK093270///AL133644///AL545356///BAG52679///BAG70141///BAG70285///BC011803///BC064628///BC073828///CAB63764///CCQ43304///NM_005167///NP_005158///Q5JR12///AAC33179///AAH07245///AAH09177///AAH52808///AAM21119///AAV38255///ADO22489///AF085893///AF498972///AK094474///BAG52873///BC007245///BC009177///BC052808///BQ231012///BT019448///BX648784///CA307508///CAA…	protein phosphatase, Mg2+/Mn2+ dependent 1J///ras homolog family member C	333926///389	ENSG00000155367///ENSG00000155366	0.0299819	1.021	0.372079	0.425433
200886_s_at	PGAM1	AAA60071///AAG01990///AAH00455///AAH10038///AAH11678///AAH53356///AAH62302///AAH66959///AAH73742///AAI57874///ACJ13698///AK223096///AK292216///AK293023///AK295991///AK296619///AK297491///AK312351///AK315910///AY007118///BAD96816///BAF84905///BAF85712///BAG35272///BAG58766///BAG59227///BAG59909///BAH14281///BC000455///BC010038///BC011678///BC053356///BC062302///BC066959///BC073742///BC157873///CA3…	phosphoglycerate mutase 1	5223	ENSG00000171314	0.323704	1.25154	4.69643e-07	1.235e-06
200887_s_at	STAT1	AAB64012///AAF04559///AAH02704///AAI41922///AAP35905///AAR13284///AAW56072///AAY24183///ADA59516///ADA59517///AI992149///AK096686///AK225853///AK292604///AK315002///BAF85293///BAG37497///BC002704///BC141921///BG699050///BT007241///BU738296///BX400908///CAD22974///CAH18430///CAM91174///CAM91175///CN410740///CR749636///CR998778///DA313984///EAX10850///EAX10851///EAX10852///EAX10853///EAX10854///EAX…	signal transducer and activator of transcription 1	6772	ENSG00000115415	0.0741311	1.05273	0.367185	0.420376
200888_s_at	RPL23///SNORA21	AAH03518///AAH62716///AAI04652///AK024749///AK129836///BAB79465///BC003518///BC034378///BC062716///BC104651///CA437923///CAA37023///CAA39417///EAW60539///EAW60540///EAW60541///EAW60542///NM_000978///NP_000969///P62829///X52839///X55954///AJ609436///AK095288///NR_002576	ribosomal protein L23///small nucleolar RNA, H/ACA box 21	9349///619505	ENSG00000125691///ENSG00000199293	-0.0575859	0.960871	0.354887	0.407282
200892_s_at	TRA2B	AAB08701///AAB69763///AAC28242///AAD19277///AAD19278///AAD19279///AAH00160///AAH00451///AAH05898///AB209208///AK091863///AK094495///AK098191///AK125610///AK301118///AK308267///AK315632///BAC05256///BAD92445///BAG38000///BAG62714///BC000160///BC000451///BC005898///CAH18071///CR749214///DA164444///EAW78204///EAW78205///EAW78206///EAW78207///EAW78208///NM_001243879///NM_004593///NP_001230808///NP_00…	transformer 2 beta homolog	6434	ENSG00000136527	-0.169199	0.889336	0.0171413	0.0254414
200895_s_at	FKBP4	AAA36111///AAH01786///AAH07924///AK024694///AK313918///BAG36639///BC001786///BC002887///BC007924///BQ083177///BQ446607///BU685040///DA392592///EAW88889///EAW88890///M88279///NM_002014///NP_002005///Q02790///XM_011520929///XP_011519231	FK506 binding protein 4	2288	ENSG00000004478	0.130013	1.0943	0.105833	0.135854
200896_x_at	HDGF	AAH18991///ADO22378///AK096411///AK292325///AK298342///AK304468///AK315514///AL833592///AU131311///BAA03903///BAF85014///BAG37895///BAG53283///BAH12761///BAH14194///BC018991///CA866443///CN392158///CN396181///D16431///DA207052///DA367806///DB057555///DR159090///EAW52910///EAW52911///EAW52912///F36780///GQ891516///NM_001126050///NM_001126051///NM_001319186///NM_001319187///NM_001319188///NM_004494…	heparin binding growth factor	3068	ENSG00000143321	0.0641158	1.04544	0.711426	0.751025
200898_s_at	OGA	AAD05385///AAG21428///AAH01343///AAH39583///AAH47877///AB014579///AF036144///AF307332///AK000988///AK002091///AK027008///AK302626///BAA31654///BAG51014///BAG63869///BC001343///BC014201///BC032591///BC039583///BC047877///BQ016159///DC353958///EAW49741///EAW49742///EAW49743///EAW49744///NM_001142434///NM_012215///NP_001135906///NP_036347///O60502///XM_017015585///XM_017015586///XM_024447782///XP_01…	O-GlcNAcase	10724	ENSG00000198408	0.332403	1.25911	0.000173238	0.000339282
200900_s_at	M6PR	AA648974///AAA59542///AAH17111///AAH24206///AK057556///AK222792///AK291143///AK312689///BAD96512///BAF83832///BAG35569///BC017111///BC024206///BG750588///BM546062///BU166950///CAB94715///CAD48709///CAF06410///CAG33693///CR457412///DC341018///EAW88596///EAW88597///EAW88598///EAW88599///M16985///NM_001207024///NM_002355///NP_001193953///NP_002346///P20645///XM_005253376///XP_005253433	mannose-6-phosphate receptor, cation dependent	4074	ENSG00000003056	0.542033	1.45602	0.00011479	0.000230397
200902_at	SELENOF	AAC15478///AAF78966///AAG31556///AAG31557///AAH05294///AAH16359///AAH21697///AF051894///AF288991///AK225252///AK225640///AL833575///BC005294///BC016359///BC021697///BQ429619///BU941543///CAJ18323///CB066894///DB452758///EAW73176///EAW73177///EAW73178///EAW73179///EAW73180///HY018581///NM_004261///NM_203341///NP_004252///NP_976086///NR_144512///NR_144513///O60613	selenoprotein F	9403	ENSG00000183291	-0.278456	0.824473	9.50155e-10	3.32564e-09
200903_s_at	AHCY	AAA51681///AAA51682///AAH10018///AAH11606///AAI14925///AAP35343///ADO22290///AI057366///AK097610///AK290422///AK300014///AK309204///AK316180///BAF83111///BAG53495///BAG61829///BAH14551///BC010018///BC011606///BC114924///BE785593///BT006697///DA042090///DB043400///DB452063///DC301059///DC413105///EAW76279///EAW76280///EAW76281///GQ891428///M61831///M61832///NM_000687///NM_001161766///NM_001322084/…	adenosylhomocysteinase	191	ENSG00000101444	-0.184192	0.880142	0.00409786	0.00669113
200904_at	HLA-E	AAA36305///AAA52655///AAA57146///AAA59835///AAA63223///AAA63224///AAA63225///AAF25962///AAH02578///AAH04297///AAH40479///AAM74969///AAM74970///AAM74971///AAM74972///AAM74973///AAM74974///AAM74975///AAM74976///AAM74977///AAM74978///AAO34408///AAO37688///AAT73207///AAT73208///AAT73209///AAT73210///AAT73211///AAT73212///AAT73213///AAT73214///AAT73215///AAT73216///AAT73217///AAT73218///AAT73219///AAT…	major histocompatibility complex, class I, E	3133	ENSG00000204592///ENSG00000233904///ENSG00000225201///ENSG00000206493///ENSG00000229252///ENSG00000236632///ENSG00000230254	0.486045	1.4006	1.56192e-12	7.39053e-12
200909_s_at	RPLP2///SNORA52	AAA36472///AAH05354///AAH05920///AAH07573///AAH62314///AK130959///AK311954///BAA05777///BAB79475///BAG34894///BC005354///BC005920///BC007573///BC062314///CAG47008///CAG47044///CN270352///CR542212///CR542248///D17005///D17174///D28411///EAX02393///EAX02394///M17887///NM_001004///NP_000995///P05387///AJ609448///NR_002585	ribosomal protein lateral stalk subunit P2///small nucleolar RNA, H/ACA box 52	6181///619565	ENSG00000177600///ENSG00000199785	-0.00434528	0.996993	0.802472	0.831903
200910_at	CCT3	AAC50068///AAH06501///AAH08019///AAS94255///AB208882///AK126400///AK293477///AK300765///AK308023///AK315923///AK316387///AL518070///AL833197///AY524046///BAD92119///BAG54323///BAG56968///BAG62430///BAH14294///BAH14758///BC006501///BC008019///BG476176///BG746513///CAA52808///CAI46192///EAW52967///NM_001008800///NM_001008883///NM_005998///NP_001008800///NP_005989///NR_036564///NR_036565///P49368///…	chaperonin containing TCP1 subunit 3	7203	ENSG00000163468	-0.515384	0.699607	6.3904e-11	2.53083e-10
200913_at	PPM1G	AAH00057///AAH07361///AAH14386///AAH22061///AAP36122///AAY14846///AB209197///AI623188///AI879284///AK127593///AK293141///AK312455///BAD92434///BAG35362///BAG54530///BAG56689///BC000057///BC007361///BC014386///BC015048///BC022061///BT007454///CAA74245///CAG33340///CR457059///DA520893///EAX00582///NM_177983///NP_817092///O15355///Y13936	protein phosphatase, Mg2+/Mn2+ dependent 1G	5496	ENSG00000115241	-0.149708	0.901433	0.216973	0.260806
200914_x_at	KTN1	AAB65853///AAH50555///AAH58736///AAH66337///AAI04649///AAI12338///AAI17133///AAI43721///AAP20418///AAT66048///AJ270687///AK055870///AK124180///AK125499///AK300703///AK302797///AK308272///AK309840///AY264265///AY536375///BAA02794///BAG51588///BAG54208///BAG64000///BAH13329///BC041918///BC050555///BC058736///BC066337///BC104648///BC112337///BC117132///BC143720///BG206718///BM981127///BQ014936///BX5…	kinectin 1	3895	ENSG00000126777	-0.599297	0.660076	1.78065e-14	1.02352e-13
200916_at	TAGLN2	AAG01993///AAH02616///AAH09357///ADO22210///ADU87638///AI270594///AJ844624///AK291562///AK298654///AY007127///BAA04802///BAF84251///BAH12838///BC002616///BC009357///CAG46923///CAG46933///CD051174///CF128621///CR542126///CR542136///D21261///EAW52759///EAW52760///EAW52761///EAW52762///EAW52763///GQ891348///GU727636///NM_001277223///NM_001277224///NM_003564///NP_001264152///NP_001264153///NP_003555/…	transgelin 2	8407	ENSG00000158710	0.670186	1.59128	3.07964e-09	1.02504e-08
200917_s_at	SRPRA	AAH01162///AAH09110///AAH13583///AI422194///AK130382///AK303379///AK312377///BAG35295///BAG64435///BC001162///BC008077///BC009110///BC013583///CAA29608///CAG33306///CR457025///EAW67684///EAW67685///EAW67686///NM_001177842///NM_003139///NP_001171313///NP_003130///P08240///X06272///XM_017018179///XP_016873668	SRP receptor subunit alpha	6734	ENSG00000182934	0.0612135	1.04334	0.879909	0.898285
200919_at	PHC2	AAC51170///AAH15450///AAH28396///AAH29269///AAH68573///AAH92492///AAI10864///AAI30631///AAI44122///AJ242730///AJ419231///AK055807///AK056429///AK091856///AK128821///AK292905///AK294426///BAC87622///BAF85594///BAG51706///BAG57672///BC015450///BC018602///BC028396///BC029269///BC068573///BC092492///BC110863///BC130630///BC144121///BX537498///CA949539///CAB44779///CAD11673///CD109667///EAX07457///EAX…	polyhomeotic homolog 2	1912	ENSG00000134686	-0.0116091	0.991985	0.390815	0.444612
200923_at	LGALS3BP	AAA36193///AAH02403///AAH02998///AAH15761///AK055977///AK057776///AK293183///AK295442///AK301040///AK301444///AK307665///ALQ33622///ALQ33623///BAG51600///BAG56725///BAG58382///BAG62653///BAG62970///BC002403///BC002998///BC015761///BQ649131///CAA55699///EAW89543///EAW89544///EAW89545///EAW89546///KU178164///KU178165///L13210///NM_005567///NP_005558///Q08380///X79089	galectin 3 binding protein	3959	ENSG00000108679	-0.900619	0.535657	5.96744e-09	1.92179e-08
200924_s_at	SLC3A2	AA594112///AAA35489///AAA35536///AAA51540///AAA52497///AAH01061///AAH03000///AB018010///AF055031///AK025584///AK090758///AK094620///AK225304///AK304497///AK304685///AK308797///AK311592///AU143131///BAA84649///BAG65305///BAG65456///BC001061///BC003000///BE018712///BQ128156///BU556953///BX362778///BX443653///CA453972///CB138799///CB151304///CN302816///DC395235///EAW74118///EAW74119///EAW74120///EAW…	solute carrier family 3 member 2	6520	ENSG00000168003	-0.0132479	0.990859	0.778151	0.810662
200925_at	COX6A1	AAC98895///AAD00554///AAH07723///AAH70186///AAI07862///AF020589///AK312009///BAG34947///BC007723///BC070186///BC107861///BP378295///CAA33392///CCF23108///EAW98190///EAW98191///HE647860///NM_004373///NP_004364///P12074///X15341	cytochrome c oxidase subunit 6A1	1337	ENSG00000111775	-0.0237609	0.983665	0.403692	0.457514
200926_at	RPS23	AAH70221///AI955885///AK092335///AK291132///AK311772///BAA03400///BAA05762///BAA25822///BAF83821///BAG34715///BC046998///BC070221///BG567497///BI497419///BM476492///BU533156///BU594771///BX647563///CAG33277///CF129812///CR456996///D14530///D28396///EAW95887///EAW95888///NM_001025///NP_001016///P62266	ribosomal protein S23	6228	ENSG00000186468	-0.0676772	0.954173	1.8709e-07	5.14706e-07
200927_s_at	RAB14	AAF00150///AAF17194///AAF19400///AAH06081///AAM21097///AAS64573///AF052113///AF112206///AF152463///AF203689///AF498949///AK000447///AK023524///AK090889///AL110256///AL162081///AY553875///BAB14598///BAG52243///BC006081///BC013057///CAB82414///CAG33675///CR457394///DA404780///EAW87487///EAW87488///NM_016322///NP_057406///P61106	RAB14, member RAS oncogene family	51552	ENSG00000119396	-0.0307996	0.978878	0.921209	0.934139
200929_at	TMED10	AAB03625///AAC42003///AAD31941///AAH01496///AAH01825///AEE61116///AEG79436///AJ004913///AK023615///AK056156///AK222972///AK296800///AK302920///AK308864///AK310371///AK312384///AL832012///BAD96692///BAG35302///BAG59374///BAG64085///BC001496///BC001825///BG675810///BX248754///BX504393///CAA06213///CAA66071///CAD66561///CAD89913///CN420777///DB528262///EAW81223///EAW81224///EAW81225///HM005519///L40…	transmembrane p24 trafficking protein 10	10972	ENSG00000170348	0.158372	1.11603	0.0047819	0.00772471
200931_s_at	VCL	AA368699///AAA61271///AAA61283///AAB21656///AAB21657///AAH39174///ACJ13727///ADO22417///AI290052///AK126978///AK296509///AK300280///AK304823///AL700886///AL708715///AL832130///BAG54414///BAG59141///BAG62039///BAG65571///BC013847///BC039174///BX537994///CAD97952///EAW54547///EAW54548///EAW54549///EAW54550///EAW54551///EU794673///GQ900900///M33308///NM_003373///NM_014000///NP_003364///NP_054706///P…	vinculin	7414	ENSG00000035403	0.91474	1.88523	5.18411e-17	3.96519e-16
200932_s_at	DCTN2	AAC50423///AAH00718///AAH09468///AAH14083///AAO34395///ACI46007///ADO22356///AK055682///AK096242///AK098794///AK222693///AK292364///AK314705///AY189155///BAD96413///BAF85053///BAG37252///BAG51555///BAG53236///BC000718///BC009468///BC014083///DB027733///DB569305///EAW97027///EAW97028///EAW97029///FJ224315///GQ891494///NM_001261412///NM_001261413///NM_001348065///NM_001348066///NM_001348067///NM_00…	dynactin subunit 2	10540	ENSG00000175203	-0.0604315	0.958977	0.0199513	0.0293011
200933_x_at	RPS4X	AAA36597///AAA63255///AAB96968///AAH00472///AAH07308///AAI00904///AAI00905///AAN87119///AK097914///AK222479///AK293663///AK311745///BAD96199///BAG34688///BAG53549///BAH11562///BC000472///BC007308///BC100903///BC100904///BU192706///CAA94808///CAG33016///CR456735///EAW71815///EAW71816///EAW71817///M22146///M58458///NM_001007///NP_000998///P62701///Z70767	ribosomal protein S4 X-linked	6191	ENSG00000198034	-0.143897	0.905071	5.23441e-11	2.09e-10
200934_at	DEK	AAH35259///AJ270688///AJ420539///AK294079///AK297749///AK298089///AK312616///AU131262///BAG35503///BAG57421///BAG60099///BAG60375///BC012442///BC035259///BQ574048///BX641063///CAA45536///CAE46031///CN388433///EAW55402///EAW55403///NM_001134709///NM_003472///NP_001128181///NP_003463///P35659///X64229///XM_017011273///XM_024446543///XM_024446544///XP_016866762///XP_024302311///XP_024302312///XR_001…	DEK proto-oncogene	7913	ENSG00000124795	-0.411658	0.751759	4.95863e-12	2.20913e-11
200936_at	RPL8	AAH00047///AAH00077///AAH12197///AAH13104///AAH93064///AAP36043///AK289459///AK301073///AK309619///BAA25829///BAB79459///BAF82148///BAG62679///BC000047///BC000077///BC012197///BC013104///BC030151///BC093064///BG480561///BI461661///BM783910///BQ929065///BT007379///CAA82248///CAG33327///CB128790///CR457046///EAW82047///EAW82048///EAW82049///EAW82050///EAW82051///EAW82052///EAW82053///EAW82054///NM_…	ribosomal protein L8	6132	ENSG00000161016	0.0389886	1.02739	0.275413	0.324504
200940_s_at	RERE	AAC28264///AAC31120///AAD27584///AB007927///AB036737///AF016005///AF118275///AK074834///AK096094///AL050176///BAA32303///BAA95898///BC009619///BC062342///CD674939///CD679363///DA868444///EAW71598///EAW71599///EAW71600///EAW71601///NM_001042681///NM_001042682///NM_012102///NP_001036146///NP_001036147///NP_036234///Q9P2R6///XM_005263464///XM_005263466///XM_011541510///XM_011541511///XM_017001358///…	arginine-glutamic acid dipeptide repeats	473	ENSG00000142599	0.0535755	1.03783	0.234292	0.279783
200941_at	HSBP1	AAC25186///AAH07515///AAP73809///AF068754///AK026575///AK172732///AY320409///BC007515///BX366956///BX537440///BX648972///CAD97682///DB519225///EAW95514///NM_001537///NP_001528///O75506	heat shock factor binding protein 1	3281	ENSG00000230989	-0.232368	0.851237	7.28017e-05	0.00014991
200943_at	HMGN1	AAA52676///AAA52677///AAH00075///AAH23984///AAH70153///AAH70154///AAH71643///AAH72672///AAI06081///AAI07742///AAP36001///AB209245///AK056033///AK130775///AK315410///AL582106///BAB71078///BAD92482///BC000075///BC023984///BC070153///BC070154///BC071643///BC072672///BC106080///BC107741///BE779939///BT007337///CAB90453///EAX09650///EAX09651///EAX09652///EAX09653///EAX09654///EAX09655///EAX09656///J02…	high mobility group nucleosome binding domain 1	3150	ENSG00000205581	-0.319313	0.801451	3.6697e-11	1.49341e-10
200945_s_at	SEC31A	AAF28953///AAF29012///AAF67836///AAH47883///AAH84583///AAI17222///AAI43490///AAI43492///AAI43493///AAN15221///AB018358///AB018359///AB020712///AF139184///AF161393///AF161452///AI802473///AK001014///AK002161///AK125897///AK225934///AK295810///AL049463///AL704825///AQN67640///AY137583///BAA74928///BAA84923///BAA84924///BAC86336///BAG58628///BC031292///BC039834///BC047883///BC084583///BC117221///BC1…	SEC31 homolog A, COPII coat complex component	22872	ENSG00000138674	-0.0630326	0.95725	0.114458	0.145866
200946_x_at	GLUD1	AAA52523///AAA52524///AAA52525///AAA52526///AAD14931///AAH40132///AAI12947///AB209406///ADO22244///ADU87647///AF086070///AK094782///AK122685///AK222818///AK294685///AK297441///AK297456///AK303458///AK311722///BAD92643///BAD96538///BAG52930///BAG53667///BAG57846///BAG59867///BAG59880///BAG64501///BC040132///BC112946///CAA30521///CAA30598///CAA46994///CAA46996///CBX51390///CD673630///DA554359///DB0…	glutamate dehydrogenase 1	2746	ENSG00000148672	-0.0309766	0.978758	0.87329	0.892604
200948_at	MLF2	AAB08988///AAC28632///AAH00898///AAH02340///AAV38200///AAV38239///AF070539///AK289869///AK313998///BAF82558///BAG36710///BC000898///BC002340///BI544309///BT019393///BT019432///CAG46501///CR541700///EAW88743///EAW88744///NM_005439///NP_005430///NR_026581///Q15773///U57342///XM_024449201///XP_024304969	myeloid leukemia factor 2	8079	ENSG00000089693	-0.0730892	0.9506	0.214656	0.258232
200949_x_at	RPS20///SNORD54	AAA60286///AAH07507///AAH87850///AK130961///AK301342///AK311808///AV716603///BAA05724///BAA25820///BAB79480///BAG34751///BAG62890///BC007507///BC087850///BQ064297///CB138358///CD671362///D28358///EAW86770///EAW86771///EAW86772///L06498///NM_001023///NM_001146227///NP_001014///NP_001139699///P60866///NR_002437///X96653	ribosomal protein S20///small nucleolar RNA, C/D box 54	6224///26795	ENSG00000008988///ENSG00000238650	-0.0371094	0.974606	0.086714	0.113026
200950_at	ARPC1A	AAH39594///AAH47889///AAH54027///AAS00381///AB209059///ACF94479///ACV87209///ADO22201///AK223015///BAD92296///BAD96735///BC006445///BC039594///BC047889///BC054027///BM924483///CAA70203///DA089818///EAL23883///EAW76681///EAW76682///EAW76683///EU668326///GQ472234///GQ891339///NM_001190996///NM_006409///NP_001177925///NP_006400///Q92747///Y08999	actin related protein 2/3 complex subunit 1A	10552	ENSG00000241685	0.252502	1.19127	0.00015256	0.000301428
200951_s_at	CCND2	AAA51926///AAA51928///AAH10958///AAH89384///AAM54041///AAV38650///AI055922///AK223577///AK291146///BAA02802///BAD97297///BAF83835///BC010958///BC014357///BC089384///BT019847///BX476896///BX647508///CAA48493///D13639///EAW88851///M90813///NM_001759///NP_001750///P30279///X68452	cyclin D2	894	ENSG00000118971	-0.284484	0.821035	0.0341617	0.0481232
200955_at	IMMT	AAA85336///AAF73126///AAH02412///AAH05983///AAH27458///AAI07420///AAP69987///AAX10024///AF148646///AK225780///AK296676///AK299014///AK299596///AK300017///AK304197///AK309004///AK312251///AY232292///AY921637///BAA04653///BAA04654///BAA04655///BAA04656///BAG35183///BAG59273///BAG61094///BAG61528///BAG61832///BAG65077///BC002412///BC005983///BC027458///BC107419///BU729109///BX537369///CAD97612///CAG…	inner membrane mitochondrial protein	10989	ENSG00000132305	-0.034835	0.976143	0.316769	0.367788
200956_s_at	SSRP1	AAA58660///AAH05116///AAH91486///AB209132///BAD92369///BC005116///BC091486///CCQ43203///EAW73734///EAW73735///M86737///NM_003146///NP_003137///Q08945///XM_017018180///XM_024448664///XM_024448665///XM_024448666///XM_024448667///XP_016873669///XP_024304432///XP_024304433///XP_024304434///XP_024304435	structure specific recognition protein 1	6749	ENSG00000149136	-0.481489	0.716238	8.26657e-06	1.90638e-05
200958_s_at	SDCBP	AA854128///AAB51246///AAB97144///AAC52050///AAI13675///AAI13677///AAI43916///AAI43917///AF000652///AF006636///AK128645///AK295198///AK298697///AK300647///AK312274///BAG35204///BAG58197///BAG60855///BAG62335///BC013254///BC113674///BC113676///BC143915///BC143916///BG111210///BG772269///BU160865///DA466513///EAW86812///EAW86813///EAW86814///EAW86815///EAW86816///NM_001007067///NM_001007068///NM_001…	syndecan binding protein	6386	ENSG00000137575	1.18614	2.27544	6.1566e-29	1.97244e-27
200960_x_at	CLTA	AAA51817///AAA59505///AAH09201///AAH19287///AAP35834///ABB76683///AK225153///AK291078///AK295692///BAF83767///BAG58543///BC009201///BC019287///BF797444///BI090227///BI600540///BM423666///BT007170///CA306784///CA441539///CN300759///DN991152///DQ270158///DT220470///EAW58310///EAW58311///EAW58312///M20471///M20472///NM_001076677///NM_001184760///NM_001184761///NM_001184762///NM_001311203///NM_001311…	clathrin light chain A	1211	ENSG00000122705	0.106227	1.07641	0.182611	0.22314
200961_at	SEPHS2	AAC50958///AAH02381///AAH16643///AK092003///AK093889///AK303275///BAC03787///BAC04245///BAG64355///BC002381///BC016643///BG565156///DA550938///EAW52246///NM_012248///NP_036380///Q99611///U43286	selenophosphate synthetase 2	22928	ENSG00000179918	-0.0630256	0.957255	0.148009	0.184444
200962_at	RPL31	AAH17343///AAH70210///AAH70373///AAY14823///AK297167///AK297247///AK297483///AK311775///BAA05752///BAA25839///BAB79468///BAG34718///BAH12514///BAH12529///BAH12588///BC001663///BC017343///BC070210///BC070373///BE564858///BG031488///BG223187///CAA34066///CAA48925///CD108396///CD247800///CF124259///CN269912///CN269915///D28386///DA869102///EAX01826///EAX01827///EAX01828///EAX01829///NM_000993///NM_0…	ribosomal protein L31	6160	ENSG00000071082	-0.790023	0.578335	3.78464e-10	1.38337e-09
200964_at	UBA1	AAA61246///AAG23769///AAH13041///AEE61200///AF258566///AK097343///AK131341///AK293161///AK296866///BAG53454///BAG56705///BAG59429///BC009900///BC013041///BC020261///BG703038///BI547207///CAA05866///CAA37078///CAA40296///EAW59290///EAW59291///EAW59292///EAW59293///HM005603///M58028///NM_003334///NM_153280///NP_003325///NP_695012///P22314///X52897///X56976///XM_005272649///XM_011543954///XM_0170297…	ubiquitin like modifier activating enzyme 1	7317	ENSG00000130985	-0.56729	0.674883	7.57086e-05	0.000155448
200965_s_at	ABLIM1	AA314019///AAC51676///AAH02448///AF005654///AI680726///AK054890///AK057834///AK058007///AK093471///AK098277///AK122891///AK297344///AK298709///AL600892///AL710059///AL712271///AW627433///AWX65651///BAA06681///BAG52725///BAG53605///BAG53784///BAG60865///BAH12557///BC002448///BE395092///BE672277///BG426037///BQ721521///CA450184///CAH18679///CB128609///CD558045///CR749819///D31883///DB039901///DC376…	actin binding LIM protein 1	3983	ENSG00000099204	1.44202	2.71701	6.5759e-18	5.52561e-17
200966_x_at	ALDOA	AAA51690///AAA51697///AAH00367///AAH04333///AAH10660///AAH12880///AAH13614///AAH15888///AAH16170///AAH16800///ABO65082///ABO65083///ACQ91105///AK301993///ALC78884///BAA05722///BAG63399///BC000367///BC004333///BC010660///BC012880///BC013614///BC015888///BC016170///BC016800///BE893518///BM907525///BQ719865///BU855133///BX647566///CAA28861///CAA29654///CAA30979///CAG38765///CAG46678///CB151262///CR5…	aldolase, fructose-bisphosphate A	226	ENSG00000149925///ENSG00000285043	0.502121	1.41629	1.38068e-15	9.07089e-15
200967_at	PPIB	AAA35733///AAA36601///AAA52150///AAH01125///AAH08848///AAH20800///AAH32138///AAX44050///ACJ13705///AK291149///AK311074///BAA05831///BAF83838///BC001125///BC008848///BC020800///BC032138///BQ931949///CAG33110///CAJ44951///CBF57604///CR456829///D28465///EAW77669///EU794651///M60457///M60857///M63573///NM_000942///NP_000933///P23284///U95646	peptidylprolyl isomerase B	5479	ENSG00000166794	0.347344	1.27222	7.46172e-05	0.000153422
200969_at	SERP1	AA890577///AAG49436///AAI08315///AAI12365///AAI12366///AB022427///AF136975///AK054644///AK090933///AK093929///AK098135///AK125413///AL136807///BAA81895///BC039424///BC108314///BC112364///BC112365///CAB66741///CAG38503///CR533472///DB022941///EAW78833///EAW78834///EAW78835///EAW78836///NM_014445///NP_055260///Q9Y6X1///X75694	stress associated endoplasmic reticulum protein 1	27230	ENSG00000120742	-0.210914	0.86399	5.54351e-05	0.000115847
200972_at	TSPAN3	AA554982///AAC69716///AAF08362///AAH00704///AAH04280///AAH09248///AAH11206///AF054840///AF133423///AK001305///AK001310///AK001326///AK027793///AK075336///AK075482///AK293677///AK298157///BAA91613///BAA91615///BAA91627///BAG52114///BAG52152///BAG57119///BAG60431///BC000704///BC004280///BC009248///BC011206///DA359645///DB449004///EAW99209///EAW99210///EAW99211///M69023///NM_001168412///NM_005724///…	tetraspanin 3	10099	ENSG00000140391	-0.538815	0.688336	4.08575e-11	1.65519e-10
200975_at	PPT1	AAA85337///AAB06236///AAB72224///AAH08426///AK075496///AK301682///AK302232///AK310799///AK312287///BAG35214///BAG63155///BAG63586///BC008426///BX441569///CAG46850///CBX51404///CR542053///DA504318///EAX07237///EAX07238///NM_000310///NM_001142604///NM_001363695///NP_000301///NP_001136076///NP_001350624///P50897///U44772///XM_005271008///XP_005271065	palmitoyl-protein thioesterase 1	5538	ENSG00000131238	0.836255	1.78541	4.41305e-23	6.94472e-22
200976_s_at	TAX1BP1	AA100874///AA481381///AAA75595///AAC13359///AAD15412///AAF24016///AAG03025///AAH50358///AF090891///AF268075///AI580161///AI650286///AK000098///AK296720///AK299729///AK301064///AK309757///AK314292///AL136586///BAG36949///BAG59309///BAG61627///BAG62671///BC024600///BC050358///BP208089///BP280714///BU679319///BU680065///CA418315///CAB66521///CAG33337///CAG38587///CB138720///CCQ43345///CR457056///CR5…	Tax1 binding protein 1	8887	ENSG00000106052	0.321884	1.24996	7.84965e-09	2.49455e-08
200978_at	MDH1	AAC16436///AAH01484///AAY14893///ACJ13689///AK295931///AK300719///AK307273///AK312331///BAA09513///BAG35252///BAG62394///BAH12223///BC001484///BI667299///CAG33686///CB266998///CR457405///D55654///EAW99959///EAW99960///EAW99961///EAW99962///EAW99963///EU794635///NM_001199111///NM_001199112///NM_001316374///NM_005917///NP_001186040///NP_001186041///NP_001303303///NP_005908///P40925///U20352	malate dehydrogenase 1	4190	ENSG00000014641	-0.155889	0.897579	0.00101264	0.00180537
200982_s_at	ANXA6	AAA35656///AAH17046///AEE61208///AI566871///AK126836///AK130077///AK290672///AK298582///AK303078///ALQ33361///ALQ33362///ALQ33363///BAA00400///BAC85290///BAC86715///BAF83361///BAH12818///BAH13893///BC017046///BM904172///BQ924484///CAA68286///D00510///DC411634///EAW61684///EAW61685///EAW61686///EAW61687///HM005611///J03578///KU177903///KU177904///KU177905///NM_001155///NM_001193544///NM_001363114/…	annexin A6	309	ENSG00000197043	1.22142	2.33176	1.59047e-28	4.81724e-27
200983_x_at	CD59	AAA51952///AAA60543///AAA60957///AAA88793///AAH01506///AAP35768///AI147924///AK128571///AK309894///AK311778///AL037045///AL049957///AL080087///AL703204///AU136899///AU139009///AU139541///AW166662///BAG34721///BC001506///BC033226///BE899630///BG284181///BI752924///BM457931///BM551313///BM680161///BM724931///BM829941///BM911556///BQ230563///BQ440441///BT007104///BU154979///BX475103///CAA34467///CAA…	CD59 molecule (CD59 blood group)	966	ENSG00000085063	1.17941	2.26485	2.58161e-15	1.63658e-14
200987_x_at	PSME3	AAA93227///AAB60335///AAH01423///AAH02684///AAH08020///AAV38193///ACJ13707///ACO54885///AFP49816///AI304773///AK057221///AK074999///AK292618///AK303211///AK307110///AK314347///BAF85307///BAG51887///BAG52046///BAH13919///BC001423///BC002684///BC008020///BG708969///BI464061///BQ005550///BT019386///BX640801///CAE45884///CAF86206///CAG46545///CR541745///CX866774///EAW60891///EAW60892///EAW60893///EAW…	proteasome activator subunit 3	10197	ENSG00000131467	0.0241306	1.01687	0.63755	0.683444
200989_at	HIF1A	AAC50152///AAC51210///AAC68568///AAF20139///AAF20140///AAF20149///AAG43026///AAH12527///AAP88778///AB073325///AB500182///AB733094///ACN88547///AF207601///AF207602///AF304431///AJ227916///AK093749///AK296876///AK299551///AK304315///AK304436///AK312397///AU123241///BAB70608///BAG35314///BAG59438///BAG61496///BAG65167///BAG65259///BAI49183///BAM28632///BC012527///BT009776///BX648795///CN264295///CN2…	hypoxia inducible factor 1 subunit alpha	3091	ENSG00000100644	-0.334456	0.793083	3.64726e-08	1.08307e-07
200990_at	TRIM28	AAA74954///AAB37341///AAB51517///AAH04978///AAH07390///AAH52986///AK131063///AK225760///AK313478///AL360114///AL360188///AL360189///BAG36262///BC004978///BC007390///BC052986///CAA66150///EAW72605///EAW72606///EAW72607///NM_005762///NP_005753///Q13263///U31657///U78773///U95040///X97548///XM_024451309///XP_024307077	tripartite motif containing 28	10155	ENSG00000130726	-0.711273	0.610781	2.10785e-09	7.12795e-09
200991_s_at	SNX17	AAH02524///AAH02610///AAH14620///AAH50590///AAP35831///AAY14844///AK129689///AK222543///AK293252///AK293464///AK295278///AK297054///AK298620///AK298856///AK298869///AK300144///AK300641///AK307122///AK308487///AK309640///AK316373///BAA06542///BAD96263///BAG56784///BAG56959///BAG58262///BAG59579///BAG60799///BAG60979///BAG60989///BAG61930///BAG62330///BAH14744///BC002524///BC002610///BC014620///BC0…	sorting nexin 17	9784	ENSG00000115234	-0.0328789	0.977468	0.5364	0.587638
200992_at	IPO7	AAC68903///AAI14930///AF098799///AK027487///AK027892///AK074908///AK312885///AL117596///AL137335///BAG35733///BAG51331///BAG51391///BAG52028///BC114929///BM980653///BX342418///CAB70698///CAC17609///DA780921///EAW68591///EAW68592///EAW68593///NM_006391///NP_006382///O95373	importin 7	10527	ENSG00000205339	-0.747916	0.595463	1.16878e-18	1.07475e-17
200996_at	ACTR3	AAB64188///AAD51904///AAH44590///AAX93226///AB209353///AF006083///AF127773///AI521063///AK300030///AK300224///AK302152///AK302359///AK303988///AK312659///AK316213///AK316396///AL832773///BAD92590///BAG35542///BAG61841///BAG61992///BAG63523///BAG63684///BAG64905///BAH14584///BAH14767///BC044590///DB453995///EAW95179///EAW95180///EAW95181///EAW95182///NM_001277140///NM_005721///NP_001264069///NP_00…	ARP3 actin related protein 3 homolog	10096	ENSG00000115091	0.566828	1.48126	2.76307e-18	2.43232e-17
200997_at	RBM4///RBM14-RBM4	AAC51293///AAH00307///AAH21120///AAH32735///AAH64960///AF087999///AK094046///AK097592///AK225071///AK303984///AL832566///AW575232///BAG53492///BAG64902///BC000307///BC021120///BC032735///BC064960///CAH10593///CB242056///DA046115///DC366746///EAW74555///EAW74556///NM_001198843///NM_001198844///NM_002896///NP_001185772///NP_001185773///NP_002887///Q9BWF3///U89505///AW958943///EAW74554///NM_00119884…	RNA binding motif protein 4///RBM14-RBM4 readthrough	5936///100526737	ENSG00000173933///ENSG00000248643	-0.36088	0.77869	2.53056e-09	8.49664e-09
200998_s_at	CKAP4	AAH25341///AAH67357///AAH82972///AAH94824///AK123693///AK223563///BAD97283///BAG53938///BC015436///BC025341///BC037578///BC067357///BC082972///BC094824///CAA49535///EAW97770///EAW97771///EAW97772///EAW97773///NM_006825///NP_006816///Q07065///X69910	cytoskeleton associated protein 4	10970	ENSG00000136026	1.53926	2.90645	7.46735e-19	7.00685e-18
201000_at	AARS	AAH11451///AK222824///AK225116///AK299098///AK307782///BAA06808///BAD96544///BAG61157///BC011451///BG764123///BU178772///D32050///DQ591736///EAW51838///EAW51839///EAW51840///NM_001605///NP_001596///P49588///XR_933220	alanyl-tRNA synthetase	16	ENSG00000090861	-0.497215	0.708473	8.81346e-12	3.82067e-11
201002_s_at	TMEM189-UBE2V1///UBE2V1///UBE2V2///TMEM189	AAB72016///BF982644///BG723381///BI838424///BM556348///BQ010001///BQ223768///BU156219///BU619725///BU860198///CF145300///CR738799///NM_003349///NM_199203///NP_954673///U39361///AAB72015///AAC02755///AAC02756///AAC02780///AAG24229///AAH00468///AAH08944///AAP36046///AF049671///AI688615///AK314754///AL110132///AY008273///BC000468///BC005215///BC008944///BF446402///BF690501///BT007382///BU540046///BU…	TMEM189-UBE2V1 readthrough///ubiquitin conjugating enzyme E2 V1///ubiquitin conjugating enzyme E2 V2///transmembrane protein 189	387522///7335///7336///387521	ENSG00000124208///ENSG00000244687///ENSG00000169139///ENSG00000240849	0.349	1.27368	8.77739e-09	2.77942e-08
201004_at	SSR4	AAH03371///AAP35856///AK057117///AK094395///AK290493///BAF83182///BC003371///BC015362///BC032351///BE791319///BG165852///BI754091///BP202705///BT007192///CAA62211///CAA92215///CAA93157///CAH25914///CD672615///DB238237///EAW72807///EAW72808///EAW72809///EAW72810///EAW72811///NM_001204526///NM_001204527///NM_006280///NP_001191455///NP_001191456///NP_006271///NR_037927///P51571///X90583///XM_0170297…	signal sequence receptor subunit 4	6748	ENSG00000180879	0.108475	1.07809	0.0346326	0.048731
201005_at	CD9	AAA51954///AAA51955///AAA51956///AAA51957///AAA51958///AAA51959///AAA59982///AAA80320///AAC60586///AAH11988///AAQ87878///AAS00483///AAX78197///AB079244///AI003581///AK296332///AK296894///AK298431///AK308700///AK309527///AK311020///AK315219///AL523128///AY423720///AY966455///BAE71132///BAG59021///BAG59453///BAG60652///BC011988///BG291377///BM763066///CAA42708///CCF77003///EAW88812///EAW88813///L34…	CD9 molecule	928	ENSG00000010278	-1.54627	0.342395	5.9632e-08	1.73178e-07
201007_at	HADHB	AAG39280///AAH14572///AAH17564///AAH30824///AAH66963///AAY14644///AF113209///AK095278///AK130072///AK293142///AK302322///AK304455///AK314455///BAA03942///BAA22061///BAG37063///BAG56690///BAG63658///BAG65272///BC014572///BC017564///BC030824///BC066963///D16481///DA067388///DA835045///DB477128///EAX00700///EAX00701///EAX00702///NM_000183///NM_001281512///NM_001281513///NP_000174///NP_001268441///NP…	hydroxyacyl-CoA dehydrogenase trifunctional multienzyme complex subunit beta	3032	ENSG00000138029	-0.0334936	0.977051	0.166737	0.205347
201008_s_at	TXNIP	AA805348///AAB31977///AAH93702///AAH93704///AAK37514///AAT01927///AK226090///AK301148///AK301203///AK304670///AY594328///BAB18859///BAG62739///BAG62780///BAG65445///BC024305///BC093702///BC093704///BF446648///BQ030003///BX404012///BX537824///CAI22351///CAI22352///CCA65310///CCD57098///CCQ43360///DB058019///EAW71410///EAW71411///HY177853///NM_001313972///NM_006472///NP_001300901///NP_006463///Q9H3…	thioredoxin interacting protein	10628	ENSG00000265972	0.326768	1.2542	0.0196645	0.028917
201011_at	RPN1	AAH07995///AAH10839///AK223595///AK296905///AK297513///AK297941///AK312369///BAD97315///BAG35287///BAG59461///BAG60257///BAH12600///BC007995///BC010839///BF930946///BG720812///CAA68392///CAG33023///CAH05344///CAH05363///CAH18139///CR456742///CR749284///EAW79306///EAW79307///EAW79308///EAW79309///NM_002950///NP_002941///P04843///Y00281	ribophorin I	6184	ENSG00000163902	0.198182	1.14725	0.000672842	0.00122663
201012_at	ANXA1	AA039737///AAH01275///AAH34157///AAH35993///AAV38699///AAV38719///AAV38720///AB451274///AB451401///ADO22239///ADZ76495///AK074480///AK296808///AK311684///BAG59381///BAG70088///BAG70215///BC001275///BC018683///BC034157///BC035993///BT019896///BT019916///BT019917///CAA29338///CAC04890///CAG28612///CR407684///CX870105///EAW62545///EAW62546///EAW62547///EAW62548///EAW62549///EAW62550///GQ891377///NM_…	annexin A1	301	ENSG00000135046	3.24185	9.46004	4.2662e-46	2.07919e-43
201013_s_at	PAICS	AA669362///AAH10273///AAH19255///AAP35634///AK001163///AK054760///AK294821///AK308527///BAA05797///BAG57934///BC010273///BC019255///BM807012///BT006988///CAA37801///CAH18683///CF994644///CN337183///CR749824///D28431///DB503040///EAX05489///EAX05490///EAX05491///EAX05492///EAX05493///EAX05494///NM_001079524///NM_001079525///NM_006452///NP_001072992///NP_001072993///NP_006443///P22234///X53793///XM…	phosphoribosylaminoimidazole carboxylase and phosphoribosylaminoimidazolesuccinocarboxamide synthase	10606	ENSG00000128050	-0.788697	0.578867	1.83064e-11	7.67324e-11
201015_s_at	JUP	AAA64895///AAG16727///AAH00441///AAH11865///AAO85780///AK226051///ALQ33613///ALQ33614///AY243535///BAA09435///BC000441///BC011865///CAA92522///CAC04246///CAP07504///CAP11472///CAR97086///CAT82323///CCQ43676///EAW60762///EAW60763///EAW60764///EAW60765///KU178155///KU178156///M23410///NM_001352773///NM_001352774///NM_001352775///NM_001352776///NM_001352777///NM_002230///NM_021991///NP_001339702///N…	junction plakoglobin	3728	ENSG00000173801	-1.75498	0.296277	3.66121e-18	3.15728e-17
201016_at	EIF1AX	AAA19812///AAH00793///AAH67851///AAP35727///AK312320///AL079283///AL832930///BAG35242///BC000793///BC047573///BC067851///BC110421///BM467724///BT007064///EAW98972///EAW98973///L18960///NM_001412///NP_001403///P47813	eukaryotic translation initiation factor 1A X-linked	1964	ENSG00000173674	-0.323756	0.798987	1.48098e-05	3.31321e-05
201020_at	YWHAH	AAA35483///AAB36036///AAG01995///AAH03047///AK307750///AK312650///AY007132///BAA11418///BAG35533///BC003047///CAA40620///CAA55017///CAA56676///CAG30498///CR456612///EAW60001///EAW60002///EAW60003///L20422///NM_003405///NP_003396///Q04917///S80794///X57345///X78138	tyrosine 3-monooxygenase/tryptophan 5-monooxygenase activation protein eta	7533	ENSG00000128245	0.18883	1.13984	0.176473	0.216294
201021_s_at	DSTN	AAB28361///AAH09477///ACJ13660///ADO22439///AI597935///AK302338///AK308562///AK312645///AK315994///BAG35529///BAG63668///BAH14365///BC009477///BX647319///CAE93942///CAG33323///CAG46754///CN482756///CR457042///CR541956///EAX10274///EAX10275///EAX10276///EU794606///GQ900922///NM_001011546///NM_006870///NP_001011546///NP_006861///P60981///S65738///XM_011529144///XP_011527446	destrin, actin depolymerizing factor	11034	ENSG00000125868	1.41046	2.65822	1.79842e-24	3.30182e-23
201023_at	TAF7	AAB60347///AAH22798///AAH32737///AAK30585///AK314837///BAG37356///BC013397///BC022798///BC032737///CAA66636///EAW61966///NM_005642///NP_005633///Q15545///U18062///X97999	TATA-box binding protein associated factor 7	6879	ENSG00000178913	-0.486187	0.71391	1.15404e-14	6.78623e-14
201024_x_at	EIF5B	AAD16006///AAH06970///AAH22260///AAH32639///AAX93258///AAY24313///AB018284///AF078035///AJ006412///AJ006776///AK001386///AK091864///AK308175///AK308176///AL133563///BAA34461///BAG50898///BC006970///BC022260///BC032639///BX485839///CAA07018///CAB44357///CAB63717///EAX01864///EAX01865///EAX01866///EAX01867///NM_015904///NP_056988///O60841	eukaryotic translation initiation factor 5B	9669	ENSG00000158417	0.0189407	1.01322	0.628184	0.674939
201028_s_at	CD99	AAA02999///AAA59848///AAB58501///AAH02584///AAH03147///AAH10109///AAH21620///AAH24310///AK309517///AK313617///BAG36379///BC002584///BC003147///BC010109///BC021620///BC024310///BI757712///BX402830///CAA34863///CAG29282///CBX53885///CDM22290///CN299062///CR450286///CX869233///DT216927///EAW98697///EAW98698///EAW98699///EAW98700///M16279///NM_001122898///NM_001277710///NM_001321367///NM_001321368///…	CD99 molecule (Xg blood group)	4267	ENSG00000002586	-0.696053	0.617259	3.76163e-06	8.99602e-06
201030_x_at	LDHB	AAH02362///AAH15122///AAH71860///AAO85222///AAV38569///AAV38570///AB209231///ACF98331///ACJ13687///AEE61162///AK129881///AK312328///AL516910///AY189689///BAA05734///BAD92468///BAG35250///BC002362///BC015122///BC022835///BC071860///BT019764///BT019765///BU540074///CAA32033///CAA68701///CX867875///D28368///EAW96448///EAW96449///EU794633///HM005565///NM_001174097///NM_001315537///NM_002300///NP_0011…	lactate dehydrogenase B	3945	ENSG00000111716	0.0175463	1.01224	0.611227	0.659358
201031_s_at	HNRNPH1	AAA91346///AAH01348///ADO22529///AK092273///AK124530///AK298193///AK307693///AK311021///BAG54048///BAG60463///BC001348///BQ028714///BX647205///CAG33059///CR456778///DA204744///DA603645///EAW53807///EAW53808///EAW53809///GQ901012///L22009///NM_001257293///NM_001363572///NM_001364225///NM_001364226///NM_001364227///NM_001364228///NM_001364229///NM_001364230///NM_001364231///NM_001364232///NM_001364…	heterogeneous nuclear ribonucleoprotein H1	3187	ENSG00000169045///ENSG00000284254	-0.175174	0.885661	0.0532757	0.0724656
201032_at	BLCAP	AA780553///AAC06370///AAH47692///AAH71704///AF053470///AI920860///AK074498///AK124822///AL049288///BC047692///BC071704///BP293276///CB155706///DA198124///DA262965///DA283758///DA632207///DA770824///DA943717///EAW76056///NM_001167820///NM_001167821///NM_001167822///NM_001167823///NM_001317074///NM_001317075///NM_006698///NP_001161292///NP_001161293///NP_001161294///NP_001161295///NP_001304003///NP…	BLCAP, apoptosis inducing factor	10904	ENSG00000166619	0.0447337	1.03149	0.296632	0.346786
201033_x_at	RPLP0	AAA36470///AAC05176///AAH00087///AAH00345///AAH00752///AAH01127///AAH01834///AAH03655///AAH05863///AAH08092///AAH08594///AAH09867///AAH15173///AAH15690///AAH70194///AAI04646///AAI07718///AAK07533///AF274958///AK001313///AK129754///AK129823///AK222468///AK222571///AK291109///AK304674///BAA05784///BAA25845///BAD96188///BAD96291///BAF83798///BAG65447///BC000087///BC000345///BC000752///BC001127///BC0…	ribosomal protein lateral stalk subunit P0	6175	ENSG00000089157	-0.175005	0.885764	1.15505e-11	4.9485e-11
201034_at	ADD3	AAB17126///AAH62559///AB209810///AK130789///AK223270///AK291488///AL600737///BAA23783///BAD93047///BAD96990///BAF84177///BC021694///BC043143///BC057285///BC062559///BI544596///BX647403///BX647442///BX648016///CAB51805///CAB51806///CAI46048///CF457028///CN428885///D67031///DA072039///DA477660///DA700119///EAW49571///EAW49572///EAW49573///EAW49574///EF553523///NM_001121///NM_001320591///NM_00132059…	adducin 3	120	ENSG00000148700	0.514073	1.42808	2.06481e-08	6.27638e-08
201035_s_at	HADH	AAB54008///AAB54009///AAB58153///AAD13581///AAH00306///AAY41050///AEE61213///AF001902///AF001903///AI017358///AK096018///AK314444///BAG37053///BAG53198///BC000306///BM682975///CAA65528///DA825380///EAX06218///EAX06219///EAX06220///HM005616///NM_001184705///NM_001331027///NM_005327///NP_001171634///NP_001317956///NP_005318///Q16836///X96752///XR_001741214///XR_002959727	hydroxyacyl-CoA dehydrogenase	3033	ENSG00000138796	-0.307576	0.807998	2.47473e-05	5.38652e-05
201037_at	PFKP	AA622586///AAA36435///AAH02536///AAH21698///AAH29138///AAH43156///AK092597///AK097692///AK126153///AK128373///AK129843///AK130767///AK291841///AK308003///AK308226///AK309692///AL521453///BAA04998///BAA21891///BAF84530///BAG52577///BAG53515///BC002536///BC021698///BC029138///BC043156///BU737488///CD365858///D21863///D25328///EAW86495///EAW86496///EAW86497///M64784///NM_001242339///NM_001323067///N…	phosphofructokinase, platelet	5214	ENSG00000067057	-0.323929	0.798891	0.0325335	0.0460028
201038_s_at	ANP32A	AAB39706///AAB91548///AAC50570///AAH00608///AAH07200///AAI06720///AAI25144///AAP36104///AAQ79832///ADO22425///AF025684///AK127498///AK223280///AK312703///AW383928///AY007110///AY349171///BAD97000///BAG35581///BC000608///BC007200///BC064969///BC106719///BC125143///BT007436///CAA52981///DA825897///EAW77824///EAW77825///GQ900908///NM_006305///NP_006296///P39687///U60823///U73477///X75090	acidic nuclear phosphoprotein 32 family member A	8125	ENSG00000140350	-0.183768	0.880401	9.4884e-05	0.000192752
201039_s_at	RAD23A	AAB51177///AAH14026///AAH88364///AAN39383///AB209713///AI057203///AI081136///AK289908///AK293219///BAA04767///BAD92950///BAF82597///BAG56758///BC014026///BC088364///BI832600///BP213821///BX448989///D21235///DB456593///EAW84333///EAW84334///M77024///NM_001270362///NM_001270363///NM_005053///NP_001257291///NP_001257292///NP_005044///NR_072976///P54725///XM_024451631///XP_024307399	RAD23 homolog A, nucleotide excision repair protein	5886	ENSG00000179262	0.112764	1.0813	0.430856	0.484306
201040_at	GNAI2	AAA35894///AAA52556///AAD12229///AAD12230///AAH12138///AAH14627///AAH16995///AAM12620///AAT78421///AF493906///AK055574///AK096299///AK096595///AK126708///AK131062///AK302330///AK304473///AY677118///BAG51536///BAG53252///BAG53334///BAG54363///BAG63662///BAG65287///BC012138///BC014627///BC016995///CAA28512///CAA30703///CAG33064///CR456783///DA528337///DB044421///EAW65051///EAW65052///EAW65053///EAW…	G protein subunit alpha i2	2771	ENSG00000114353	0.338855	1.26475	0.0021498	0.00365954
[truncated: 8,356 more rows]

## Sheet: DelncRNAs_GSE67684
The list of differentially expressed LncRNAs identified in GSE67684
[truncated: 423 more rows]
