# Supplementary material for: Identification of lncRNAs associated with the progression of acute lymphoblastic leukemia using a competing endogenous RNAs network
Source: Oncol Res. 2023 Feb 9;30(6):259–68. doi: 10.32604/or.2022.027904 (PMC10208050; doi:10.32604/or.2022.027904)
Supplement: SUPPLEMENTAL DATA 2 [file OncolRes-30-27904-s002.xlsx]

## Sheet: Sheet1
The list of interactions between mRNA-miRNA-lncRNA
node1	node2
IRF1-AS1	hsa-miR-144
IRF1-AS1	hsa-miR-194
IRF1-AS1	hsa-miR-216a
IRF1-AS1	hsa-miR-31
IRF1-AS1	hsa-miR-375
IRF1-AS1	hsa-miR-490
MCM3AP-AS1	hsa-miR-503
MCM3AP-AS1	hsa-miR-139
MCM3AP-AS1	hsa-miR-142
MCM3AP-AS1	hsa-miR-144
MCM3AP-AS1	hsa-miR-153
MCM3AP-AS1	hsa-miR-155
MCM3AP-AS1	hsa-miR-182
MCM3AP-AS1	hsa-miR-187
MCM3AP-AS1	hsa-miR-194
MCM3AP-AS1	hsa-miR-217
MCM3AP-AS1	hsa-miR-223
MCM3AP-AS1	hsa-miR-455
TRAF3IP2-AS1	hsa-miR-503
TRAF3IP2-AS1	hsa-miR-139
TRAF3IP2-AS1	hsa-miR-144
TRAF3IP2-AS1	hsa-miR-145
TRAF3IP2-AS1	hsa-miR-153
TRAF3IP2-AS1	hsa-miR-182
TRAF3IP2-AS1	hsa-miR-216a
TRAF3IP2-AS1	hsa-miR-31
TRAF3IP2-AS1	hsa-miR-455
TRAF3IP2-AS1	hsa-miR-490
HOTAIRM1	hsa-miR-216a
HOTAIRM1	hsa-miR-490
CRNDE	hsa-miR-142
CRNDE	hsa-miR-144
CRNDE	hsa-miR-145
CRNDE	hsa-miR-155
CRNDE	hsa-miR-217
CRNDE	hsa-miR-223
CRNDE	hsa-miR-31
TUG1	hsa-miR-139
TUG1	hsa-miR-142
TUG1	hsa-miR-144
TUG1	hsa-miR-145
TUG1	hsa-miR-153
TUG1	hsa-miR-194
TUG1	hsa-miR-216a
TUG1	hsa-miR-223
TUG1	hsa-miR-31
hsa-miR-223	MEF2C
hsa-miR-145	KLF5
hsa-miR-145	KLF4
hsa-miR-155	MSH6
hsa-miR-503	CHEK1
hsa-miR-145	PARP8
hsa-miR-155	RAI14
hsa-miR-155	RAB34
hsa-miR-155	PTPRJ
hsa-miR-155	PDLIM5
hsa-miR-155	MSI2
hsa-miR-155	MARC1
hsa-miR-155	FMNL2
hsa-miR-155	DSG2
hsa-miR-155	CEBPB
hsa-miR-217	NR4A2
hsa-miR-19b	ATXN1
hsa-miR-217	EZH2
hsa-miR-153	MCL1
hsa-miR-19b	KAT2B
hsa-miR-375	RASD1
hsa-miR-155	MAFB
hsa-miR-19b	BCL2L11
hsa-miR-155	RUNX2
hsa-miR-145	IGF1R
hsa-miR-31	JAZF1
hsa-miR-31	ETS1
hsa-miR-155	EHD1
hsa-miR-155	PELI1
hsa-miR-155	NAMPT
hsa-miR-155	ETS1
hsa-miR-145	CPEB4
hsa-miR-155	MYB
hsa-miR-194	IGF1R
hsa-miR-194	ITGA9
hsa-miR-194	DNMT3A
hsa-miR-216a	CD44
hsa-miR-223	IGF1R
hsa-miR-182	MTSS1
hsa-miR-194	ACVR2B
hsa-miR-142	ARNTL
hsa-miR-155	IL13RA1
hsa-miR-155	BCL6
hsa-miR-139	IGF1R
hsa-miR-139	FOS
hsa-miR-145	ERG
hsa-miR-375	MAP3K8
hsa-miR-145	CTGF
hsa-miR-31	PRKCE
hsa-miR-31	CREG1
hsa-miR-375	BCL2L11
hsa-miR-375	GKAP1
hsa-miR-375	CTGF
hsa-miR-375	ENAH
hsa-miR-375	ASAP2
hsa-miR-375	RHOQ
hsa-miR-375	KDSR
hsa-miR-375	BIRC3
hsa-miR-375	KIAA0513
hsa-miR-375	AGPAT5
hsa-miR-375	LITAF
hsa-miR-375	CORO1C
hsa-miR-375	HERPUD1
hsa-miR-375	ELL2
hsa-miR-375	EFNB2
hsa-miR-375	CRIM1
hsa-miR-375	MYBL1
hsa-miR-375	LEPROTL1
hsa-miR-155	MYLK
hsa-miR-155	CHD9
hsa-miR-155	PCDH9
hsa-miR-155	OSBPL10
hsa-miR-155	PPFIBP1
hsa-miR-155	SCD
hsa-miR-155	CEP55
hsa-miR-155	GLIPR1
hsa-miR-155	GPM6B
hsa-miR-155	CTSA
hsa-miR-155	JUNB
hsa-miR-155	NR3C1
hsa-miR-155	KANK2
hsa-miR-155	MARCKS
hsa-miR-155	FNDC3B
hsa-miR-155	CEP41
hsa-miR-155	GABARAPL1
hsa-miR-155	NOTCH2
hsa-miR-155	PALD1
hsa-miR-155	DBN1
hsa-miR-155	GCLC
hsa-miR-155	EPB41L2
hsa-miR-155	MYBL1
hsa-miR-145	MAP2K6
hsa-miR-142	PPP2R2C
hsa-miR-142	ENAH
hsa-miR-142	KCTD12
hsa-miR-142	PROM1
hsa-miR-182	IGF1R
hsa-miR-19b	RAB34
hsa-miR-19b	NR3C1
hsa-miR-19b	LRP8
hsa-miR-19b	BTBD3
hsa-miR-19b	HEG1
hsa-miR-19b	PDE4D
hsa-miR-19b	PSAP
hsa-miR-19b	SEL1L3
hsa-miR-19b	CREBL2
hsa-miR-19b	CPPED1
hsa-miR-19b	PTPN4
hsa-miR-223	SCARB1
hsa-miR-455	HIST1H2BD
hsa-miR-455	SCD
hsa-miR-455	CRIM1
hsa-miR-455	KPNB1
hsa-miR-455	SAT1
hsa-miR-455	EPHA7
hsa-miR-503	B4GALT5
hsa-miR-503	DHFR
hsa-miR-503	CTSA
hsa-miR-31	PTPRJ
hsa-miR-31	GYG1
hsa-miR-145	ETS1
hsa-miR-139	MCL1
hsa-miR-490	FOS
hsa-miR-145	COL5A1
hsa-miR-145	CD44
hsa-miR-155	FOS
hsa-miR-155	KLF9
hsa-miR-31	RAB27A
hsa-miR-19b	MXD1
hsa-miR-155	ITK
hsa-miR-145	CDK6
hsa-miR-375	IGF1R
hsa-miR-155	RAD51
hsa-miR-19b	CEP55
hsa-miR-187	EFNA1
hsa-miR-153	LAMC1
hsa-miR-142	PIP4K2C
hsa-miR-503	IGF1R
hsa-miR-153	EMP2
hsa-miR-19b	CHD9
hsa-miR-187	BCL2L11
hsa-miR-455	ETS2
hsa-miR-142	MSH6
hsa-miR-19b	QKI
hsa-miR-19b	SCD
hsa-miR-19b	FAS
hsa-miR-142	ENTPD1
hsa-miR-155	S1PR1
hsa-miR-19b	CHEK1
hsa-miR-19b	BCL7A
hsa-miR-155	KCTD3
hsa-miR-19b	PLXNC1
hsa-miR-19b	MAP3K1
hsa-miR-153	MAP3K1
hsa-miR-142	MARCKS
hsa-miR-142	DPY19L4
hsa-miR-142	SCD
hsa-miR-182	NOTCH2
hsa-miR-153	RORA
hsa-miR-19b	RORA
hsa-miR-142	EML4
hsa-miR-142	KAT2B
hsa-miR-19b	AGPAT5
hsa-miR-153	MSH6
hsa-miR-153	PDLIM5
hsa-miR-199b	QKI
hsa-miR-144	EZH2
hsa-miR-19b	NDFIP1
hsa-miR-142	MGLL
hsa-miR-145	PHACTR2
hsa-miR-223	NAMPT
hsa-miR-155	MXI1
hsa-miR-375	PHLPP1
hsa-miR-155	RGL1
hsa-miR-155	FGL2
hsa-miR-155	ENTPD1
hsa-miR-155	CPEB4
hsa-miR-142	ATP2B1
hsa-miR-142	ACSL1
hsa-miR-155	PHACTR2
hsa-miR-455	RHD
hsa-miR-216a	PEG10
hsa-miR-142	PDE4D
hsa-miR-31	PDE4D
hsa-miR-455	MIER3
hsa-miR-144	MCL1
hsa-miR-144	LMNB2
hsa-miR-455	HERPUD1
hsa-miR-187	FOS
hsa-miR-455	FNDC3B
hsa-miR-19b	ELL2
hsa-miR-142	ELL2
hsa-miR-216a	ELL2
hsa-miR-144	ELL2
hsa-miR-455	DUSP2
hsa-miR-19b	DLG5
hsa-miR-142	CSRP2
hsa-miR-155	CSRP2
hsa-miR-216a	CSRP2
hsa-miR-199b	CSRP2
hsa-miR-19b	CAPRIN2
hsa-miR-194	BTBD3
hsa-miR-144	BCL2L11
hsa-miR-19b	ANKRD50
hsa-miR-455	AHR
hsa-miR-455	KIF21B
hsa-miR-139	RASD1
hsa-miR-142	DUSP2
hsa-miR-142	CPEB2
hsa-miR-199b	ID2
hsa-miR-490	HIST1H2BD
hsa-miR-142	PTPN4
hsa-miR-216a	NEURL1B
hsa-miR-144	NEURL1B
hsa-miR-455	QKI
hsa-miR-223	MLLT3
hsa-miR-223	PMAIP1
hsa-miR-223	HNRNPA0
hsa-miR-216a	CD84
hsa-miR-182	PSD3
hsa-miR-216a	PSD3
hsa-miR-223	PLXDC2
hsa-miR-223	KCNK12
hsa-miR-142	RAD51
hsa-miR-490	RAD51
hsa-miR-455	MXI1
hsa-miR-455	KCNE3
hsa-miR-490	ERN1
hsa-miR-144	RORA
hsa-miR-375	PHACTR2
hsa-miR-223	GALNT3
hsa-miR-187	GALNT3
hsa-miR-503	EFNB2
hsa-miR-153	CSGALNACT1
hsa-miR-199b	CSGALNACT1
hsa-miR-153	CRIM1
hsa-miR-142	CAPRIN2
hsa-miR-142	RAB34
hsa-miR-155	RORA
hsa-miR-223	CRIM1
hsa-miR-144	ATXN1
hsa-miR-142	ATXN1
hsa-miR-142	PTPRJ
hsa-miR-503	PLEKHA1
hsa-miR-223	MXD1
hsa-miR-145	LMNB2
hsa-miR-142	LAMC1
hsa-miR-216a	LAMC1
hsa-miR-19b	JAZF1
hsa-miR-19b	DBN1
hsa-miR-503	CREBL2
hsa-miR-199b	CEP55
hsa-miR-455	ATXN1
hsa-miR-490	MYLK
hsa-miR-187	CDK6
hsa-miR-503	CBX2
hsa-miR-455	BCL7A
hsa-miR-144	NR3C1
hsa-miR-455	MYBL1
hsa-miR-153	ABLIM1
hsa-miR-19b	MTX3
hsa-miR-455	CKAP4
hsa-miR-217	CKAP4
hsa-miR-194	RAB11FIP1
hsa-miR-153	RBM47
hsa-miR-153	ANKRD50
hsa-miR-503	LGALSL
hsa-miR-139	CHEK1
hsa-miR-155	CDK6
hsa-miR-455	MTX3
hsa-miR-455	SCAI
hsa-miR-182	NR3C1
hsa-miR-455	SCARF1
hsa-miR-216a	RNASEH2B
hsa-miR-217	MXD1
hsa-miR-139	CHD9
hsa-miR-490	FGD4
hsa-miR-455	CEBPD
hsa-miR-490	GCH1
hsa-miR-19b	RGL1
hsa-miR-19b	FAM102A
hsa-miR-19b	EHD1
hsa-miR-19b	CBX7
hsa-miR-19b	CBX5
hsa-miR-19b	AHDC1
hsa-miR-144	ETS1
hsa-miR-187	BCL6
hsa-miR-144	MAP3K8
hsa-miR-223	MAFB
hsa-miR-223	NLRP3
hsa-miR-142	IGF2BP3
hsa-miR-194	KDM5B
hsa-miR-139	PDE4D
hsa-miR-217	PTPN14
hsa-miR-145	PXN
hsa-miR-503	MYB
hsa-miR-182	NRN1
hsa-miR-375	RUNX3
hsa-miR-153	KLF5
hsa-miR-375	KLF4
hsa-miR-217	IGF1R
hsa-miR-139	B4GALT5
hsa-miR-139	KANK2
hsa-miR-139	PXN
hsa-miR-199b	JUNB
hsa-miR-31	LMNB2
hsa-miR-455	FOSL2
hsa-miR-455	H2AFX
hsa-miR-455	IER3
hsa-miR-455	SCML2
hsa-miR-455	APLP2
hsa-miR-490	LMNB2
hsa-miR-490	FAM102A
hsa-miR-194	DUSP2
hsa-miR-216a	MLXIP
hsa-miR-217	MTX3
hsa-miR-455	GJC1
hsa-miR-455	RAD51
hsa-miR-490	ARHGAP29
hsa-miR-153	FAM210B
hsa-miR-153	CEP41
hsa-miR-153	FOSL2
hsa-miR-153	RAB27A
